# Supplementary material for: Activation of subnanometric Pt on Cu-modified CeO2 via redox-coupled atomic layer deposition for CO oxidation
Source: Nat Commun. 2020 Aug 25;11:4240. doi: 10.1038/s41467-020-18076-6 (PMC7447628; doi:10.1038/s41467-020-18076-6)
Supplement: Supplementary file 3 — Source Data [file 41467_2020_18076_MOESM3_ESM.xlsx]

## Sheet: Figure 2
Figure 2a									Figure 2b									Figure 2c									Figure 2d
Pt1/Ce		Pt1/CeCu		Ptn/Ce		Ptn/CeCu			Pt1/Ce		Pt1/CeCu		Ptn/Ce		Ptn/CeCu			Pt1/Ce		Pt1/CeCu		Ptn/Ce		Ptn/CeCu			CO		He 2min		He 4min		He 6min		He 8min		He 10min		O2 2min
Temperature	CO conversion	Temperature	CO conversion	Temperature	CO conversion	Temperature	CO conversion		1000/Temperature	Ln(TOF)	1000/Temperature	Ln(TOF)	1000/Temperature	Ln(TOF)	1000/Temperature	Ln(TOF)		Binding energy	Intensity	Binding energy	Intensity	Binding energy	Intensity	Binding energy	Intensity		wavenumber	absorbance	wavenumber	absorbance	wavenumber	absorbance	wavenumber	absorbance	wavenumber	absorbance	wavenumber	absorbance	wavenumber	absorbance
-20	0	-20	0	-20	0	-20	0		2.42448	-4.34288	2.68025	-3.55844	2.9129	-4.39033	3.29272	-3.3901		921.678	24463.7	921.037	6955.47	922.013	25923.4	920.979	6120.7		1693.22	0	1693.22	0	1693.22	0	1693.22	0	1693.22	0	1693.22	0	1693.22	0
-10	0	-10	0	-10	0	-14.9999	0.02817		2.39234	-3.87359	2.6455	-3.23905	2.87356	-3.98841	3.25521	-3.24122		921.628	24624.6	920.987	6923.05	921.963	26053.9	920.929	6146.48		1695.15	0	1695.15	0	1695.15	0	1695.15	0	1695.15	0	1695.15	0	1695.15	0
0	0	0	0	0	0	-10.3002	0.10329		2.36407	-3.63417	2.61097	-3.05152	2.83286	-3.50798	3.19591	-2.92666		921.578	24639.1	920.937	6950	921.913	25980.5	920.879	6117.97		1697.08	0	1697.08	-0.0011	1697.08	0	1697.08	0	1697.08	0	1697.08	0	1697.08	0
10	0	10	0	10	0	-5.2001	0.25352		2.33481	-3.24859	2.57998	-2.87564	2.7894	-2.93973	3.14465	-2.68661		921.528	24660.2	920.887	6937.11	921.863	25916	920.829	6084.77		1699.01	0	1699.01	-0.000780978	1699.01	0	1699.01	0	1699.01	0	1699.01	0	1699.01	0
20	0	20	0	20	0	-0.1	0.32864											921.478	24565.6	920.837	6883.98	921.813	25926.2	920.779	6117.19		1700.94	0	1700.94	-0.000458317	1700.94	0	1700.94	0	1700.94	0	1700.94	0	1700.94	0
30	0	30	0	30	0	4.5	0.49765											921.428	24601.2	920.787	6879.3	921.763	25937.9	920.729	6177.73		1702.86	0.00165	1702.86	-0.000135823	1702.86	0	1702.86	0	1702.86	0	1702.86	0	1702.86	0.0022
40	0	34.8	0.18987	36.2	0.18054	10.1	0.90141											921.378	24364.1	920.737	6928.91	921.713	25852	920.679	6083.98		1704.79	0.00329	1704.79	-0.0018	1704.79	0.000217512	1704.79	0	1704.79	0	1704.79	0	1704.79	0.00167
50	0	40	0.50633	45.7	0.58175	15.7	2.2723											921.328	24418.4	920.687	6944.92	921.663	25806.6	920.629	6205.08		1706.72	0.00494	1706.72	-0.00148	1706.72	0.00108	1706.72	0	1706.72	0	1706.72	0	1706.72	0.000398682
60	0	45.8	0.89512	54.5	1.40421	20.5	4.60094											921.278	24432.8	920.637	6990.23	921.613	25892.6	920.579	6143.36		1708.65	-0.00298	1708.65	-0.00115	1708.65	0.000881262	1708.65	0	1708.65	0	1708.65	0	1708.65	-0.000798682
70	0	50	1.13924	60.5	1.90572	25.2	7.23005											921.228	24586.7	920.587	6983.59	921.563	26008.2	920.529	6133.59		1710.58	-0.00419	1710.58	-0.00037351	1710.58	0.0022	1710.58	0	1710.58	0	1710.58	0.000137022	1710.58	-0.00133
80	0	55.2	1.48282	65.5	2.50752	29.6	11.9249											921.178	24531.3	920.537	7119.53	921.513	26040.2	920.479	6162.89		1712.51	-0.000161252	1712.51	-0.00096765	1712.51	0.00109	1712.51	0	1712.51	0	1712.51	0.000252742	1712.51	-0.00143
90	0	59.9	1.90778	65.9	2.60782	32.5	19.7183											921.128	24532.4	920.487	7008.2	921.463	25983.6	920.429	6165.23		1714.44	-0.00654	1714.44	-0.000645139	1714.44	0.00274	1714.44	0	1714.44	0	1714.44	0.00169	1714.43	0
100	0.09653	65.1	2.34177	66.4	2.60782	33.5	25.7277											921.078	24549.2	920.437	6953.13	921.413	26019.5	920.379	6179.3		1716.36	-0.00489	1716.36	-0.000322494	1716.36	4.37629e-05	1716.36	0.00040164	1716.36	-0.000214316	1716.36	0.000548449	1720.22	0
109.6	0.3861	70.2	2.89331	70.3	3.30993	35.1	94.3662											921.028	24603.1	920.387	6987.5	921.363	25996.9	920.329	6123.83		1718.29	-0.00325	1718.29	0	1718.29	0.000904581	1718.29	0.00102	1718.29	0.000105524	1718.29	0.000996213	1722.15	-0.000514918
115.1	0.7722	74.9	3.4358	75	5.01505	36.2	97.1831											920.978	24701.6	920.337	7051.17	921.313	26139.1	920.279	6161.33		1720.22	0.00219	1720.22	0	1720.22	0.00315	1720.22	0.000263516	1720.22	0.000774023	1720.22	0.00124	1724.08	-0.00088
120.7	1.25483	80	4.06872	80	8.22467	38.866	99.14											920.928	24522.3	920.287	6998.05	921.263	26093	920.229	6134.38		1722.15	-0.00169	1722.15	0	1722.15	0.00124	1722.15	0.00101	1722.15	0.000675219	1722.15	0.00149	1726.01	-0.00149
126	1.73745	85	4.88246	85.5	14.7442	41.53	100											920.878	24672.7	920.237	6996.48	921.213	26046.1	920.179	6180.47		1724.08	-0.00189	1724.08	-0.000986614	1724.08	0.000162932	1724.08	4.5653e-07	1724.08	0.00169	1724.08	0.00040153	1727.93	-0.00137
130.7	2.41313	90.1	6.41953	89.9	26.7803	50	100											920.828	24820.7	920.187	7098.83	921.163	26114.1	920.129	6189.45		1726.01	-0.00317	1726.01	-0.00237	1726.01	-0.000896252	1726.01	-0.000978749	1726.01	0.00048447	1726.01	-0.000712373	1729.86	-0.000284918
139.46	4.17	95.1	8.95118	91.3	40.9228	60	100											920.778	24723.4	920.137	7023.05	921.113	26058.6	920.079	6136.33		1727.94	-0.000919501	1727.94	-0.00163	1727.94	-0.000684942	1727.94	-0.000957603	1727.94	0.000603683	1727.94	-0.000736079	1731.79	0.00076
145	6.75676	100.7	12.7486	91.7	94.9849	70	100											920.728	24723.4	920.087	6992.58	921.063	26145.3	920.029	6167.97		1729.86	0.00426	1729.86	0.000682208	1729.86	0.000455832	1729.86	-0.000186841	1729.86	0.00156	1729.86	0	1735.65	-0.00047
150	8.68726	105.3	17.9023	93.9	98.997	80	100											920.678	24757	920.037	7051.95	921.013	26192.6	919.979	6230.86		1731.79	0	1731.79	-0.00354	1731.79	-0.002	1731.79	-0.00195	1731.79	9.97416e-05	1731.79	0	1737.58	-0.00125
155.3	12.9344	110.1	26.5823	94.9	100	90	100											920.628	24861.3	919.987	7061.33	920.963	26020.3	919.929	6223.83		1733.72	0	1733.72	-0.00226	1733.72	-0.00114	1733.72	-0.00161	1733.72	-0.000277335	1733.72	0	1739.51	-0.00085
159.6	18.4363	115.5	42.8571	100	100	100	100											920.578	24847.7	919.937	7064.06	920.913	25978.5	919.879	6208.98		1735.65	0.000311271	1735.65	-0.000978309	1735.65	0.00189	1735.65	-0.00159	1735.65	-0.000698146	1735.65	0.00137	1741.43	-0.00148
164.9	29.6332	120.7	92.7667	110	100	110	100											920.528	24734.4	919.887	6982.42	920.863	26045.3	919.829	6186.33		1737.58	-0.000344287	1737.58	-0.000235589	1737.58	0	1737.58	-0.000963023	1737.58	0.000548891	1737.58	-0.000265274	1743.36	-0.00126
169.9	96.139	122.3	94.5751	120	100	120	100											920.478	24816.4	919.837	6994.92	920.813	26082.4	919.779	6262.89		1739.51	0.00318	1739.51	0.00213	1739.51	0	1739.51	0.000138092	1739.51	-0.000866179	1739.51	0.000672183	1745.29	-0.00118
174.39	98.95	129.284	98.754	130	100	130	100											920.428	24831.6	919.787	6942.19	920.763	26097.7	919.729	6259.38		1741.43	-3.19097e-05	1741.43	0.0013	1741.43	-0.000608016	1741.43	-0.000231116	1741.43	-0.000313709	1741.43	0.00015945	1747.22	-4.33681e-19
177.87	100	133.9	100	140	100	140	100											920.378	24828.9	919.737	7014.06	920.713	26258.2	919.679	6282.42		1743.36	-0.000480635	1743.36	0.00185	1743.36	-0.000475776	1743.36	0	1743.36	-0.00022489	1743.36	0.000266908	1751.08	0
190	100	140	100	150	100	150	100											920.328	24913.7	919.687	7055.47	920.663	26119.1	919.629	6213.67		1745.29	-0.000699523	1745.29	0.00257	1745.29	-0.000363793	1745.29	0	1745.29	-0.00026094	1745.29	0.000344175	1753.01	-0.00224
200	100	150	100	160	100	160	100											920.278	25001.6	919.637	7020.7	920.613	26255.1	919.579	6234.77		1747.22	0.00453	1747.22	0	1747.22	-0.000641553	1747.22	-0.00145	1747.22	0.00069325	1747.22	-0.000964367	1754.93	-0.00226
		160	100	170	100	170	100											920.228	24990.6	919.587	6989.06	920.563	26159.8	919.529	6216.8		1749.15	-0.00144	1749.15	0	1749.15	-0.000149594	1749.15	-0.000964042	1749.15	0.000325417	1749.15	-0.00102	1756.86	-0.00125
		170	100	180	100	180	100											920.178	24885.2	919.537	7013.67	920.513	26149.2	919.479	6273.83		1751.08	-0.00113	1751.08	0.000224007	1751.08	-0.00122	1751.08	-0.000475899	1751.08	0	1751.08	-0.000648642	1758.79	-0.00133
		180	100	190	100	190	100											920.128	24851.6	919.487	7055.86	920.463	26069.1	919.429	6243.75		1753.01	-0.00279	1753.01	0.00101	1753.01	-0.000615344	1753.01	1.19663e-05	1753.01	0	1753.01	5.36242e-05	1760.72	-0.000623005
		190	100	200	100	200	100											920.078	24787.1	919.437	7023.44	920.413	26173.4	919.379	6221.88		1754.93	-0.00396	1754.93	0.000111883	1754.93	-0.000953104	1754.93	-0.000279916	1754.93	-0.000342397	1754.93	-0.000248918	1762.65	-0.000733497
		200	100															920.028	24883.6	919.387	7087.5	920.363	26075	919.329	6195.7		1756.86	-0.00131	1756.86	0.000785774	1756.86	-0.000451093	1756.86	0.000207975	1756.86	0.000125021	1756.86	0.000148368	1764.58	-0.00163
																		919.978	24998	919.337	7028.52	920.313	26095.7	919.279	6200.78		1758.79	-0.00285	1758.79	-0.000520241	1758.79	-0.00105	1758.79	-0.000253933	1758.79	-0.000367397	1758.79	-0.000374194	1766.51	-0.0011
																		919.928	24984	919.287	7042.19	920.263	26200.8	919.229	6257.81		1760.72	0	1760.72	0.000393636	1760.72	-0.000336896	1760.72	0.000363933	1760.72	0.0002	1760.72	0.000173074	1768.43	-3.53367e-05
																		919.878	24896.1	919.237	7050.39	920.213	26075.4	919.179	6239.06		1762.65	0	1762.65	-0.000122378	1762.65	-0.000514682	1762.65	0.000142025	1762.65	-0.000142417	1762.65	-2.94876e-05	1770.36	0.00171
																		919.828	24815.2	919.187	7028.13	920.163	26087.1	919.129	6226.56		1764.58	0	1764.58	-0.00217	1764.58	-0.00151	1764.58	-0.000690084	1764.58	-0.00103	1764.58	-0.000862202	1774.22	0.000693005
																		919.778	24983.2	919.137	7081.64	920.113	26153.5	919.079	6195.7		1766.51	0	1766.51	-0.00143	1766.51	-0.001	1766.51	-0.000151966	1766.51	-0.000497397	1766.51	-0.000444744	1776.15	-0.000397668
																		919.728	25127.7	919.087	6999.22	920.063	26021.1	919.029	6260.16		1768.43	0	1768.43	8.9389e-05	1768.43	-0.000118448	1768.43	0.000635899	1768.43	-0.00113	1768.43	0.000112523	1778.08	-0.000528161
																		919.678	25107.4	919.037	7052.73	920.013	26195.3	918.979	6280.47		1770.36	0	1770.36	-0.00165	1770.36	0.00128	1770.36	-0.000352833	1770.36	-0.00087571	1770.36	0	1780	0.000101166
																		919.628	25094.9	918.987	7062.11	919.963	26166.8	918.929	6245.31		1772.29	-0.0016	1772.29	-0.00142	1772.29	-0.000650891	1772.29	1.43816e-05	1772.29	-0.000478334	1772.29	0	1781.93	-9.93265e-05
																		919.578	25075.4	918.937	7110.55	919.913	26058.6	918.879	6261.33		1774.22	-0.00169	1774.22	-0.0012	1774.22	0.000938016	1774.22	0	1774.22	0.000792603	1774.22	0	1783.86	0
																		919.528	25116.8	918.887	7131.25	919.863	26194.5	918.829	6355.47		1776.15	-0.00156	1776.15	-0.000974863	1776.15	0	1776.15	0.000524708	1776.15	0	1776.15	0	1785.79	0
																		919.478	25252.7	918.837	7132.42	919.813	26181.6	918.779	6251.17		1778.08	-0.00193	1778.08	-0.00112	1778.08	0	1778.08	0.000209477	1778.08	0	1778.08	-0.000217273	1787.72	0
																		919.428	25271.5	918.787	7133.59	919.763	26220.7	918.729	6300		1780	0.000501038	1780	-0.000146985	1780	0	1780	0.000364186	1780	0	1780	6.53638e-05	1789.65	0
																		919.378	25252.3	918.737	7208.2	919.713	26239.1	918.679	6367.19		1781.93	-1.69184e-05	1781.93	-0.000412992	1781.93	-0.000226263	1781.93	4.89537e-05	1781.93	0	1781.93	-0.000121909	1791.58	0
																		919.328	25385.9	918.687	7187.11	919.663	26170.3	918.629	6320.31		1783.86	0.000175173	1783.86	-0.000169111	1783.86	-0.000182637	1783.86	0.000133663	1783.86	0	1783.86	7.28133e-07	1793.5	0
																		919.278	25537.1	918.637	7246.88	919.613	26179.3	918.579	6273.44		1785.79	0.000217226	1785.79	-7.51163e-05	1785.79	-0.000208901	1785.79	9.84301e-05	1785.79	0	1785.79	-6.54504e-06	1795.43	-0.000496985
																		919.228	25601.6	918.587	7217.58	919.563	26282	918.529	6339.06		1787.72	-0.000590685	1787.72	-0.000411234	1787.72	-0.000375275	1787.72	-0.000276861	1787.72	0	1787.72	-0.000233908	1797.36	-0.00058391
																		919.178	25657.4	918.537	7218.75	919.513	26250.8	918.479	6366.8		1789.65	0.00297	1789.65	0.00114	1789.65	0.000478462	1789.65	0.000327907	1789.65	0	1789.65	0.000448819	1799.29	-0.000210895
																		919.128	25691.4	918.487	7262.11	919.463	26143.8	918.429	6454.3		1791.58	0.00468	1791.58	0.00163	1791.58	0.00227	1791.58	0.000519282	1791.58	0	1791.58	0.000426456	1801.22	5.2179e-05
																		919.078	25729.3	918.437	7264.84	919.413	26335.9	918.379	6396.88		1793.5	0.00247	1793.5	0.00144	1793.5	0.0016	1793.5	0.000209606	1793.5	0.000737417	1793.5	0.00123	1803.15	-0.000774806
																		919.028	25800.8	918.387	7448.44	919.363	26427.7	918.329	6453.52		1795.43	0.003	1795.43	0.00154	1795.43	0.00062945	1795.43	0.000232093	1795.43	-0.000115268	1795.43	0.00051682	1805.08	-0.00105
																		918.978	25921.5	918.337	7431.64	919.313	26465.6	918.279	6441.02		1797.36	0.00256	1797.36	0.00146	1797.36	0.000593187	1797.36	0.000106861	1797.36	-0.000137852	1797.36	0.000599547	1807	-0.000768716
																		918.928	26077.3	918.287	7485.55	919.263	26314.8	918.229	6453.91		1799.29	0.00431	1799.29	0.0023	1799.29	0.00109	1799.29	0.000461564	1799.29	0.000419453	1799.29	0.00108	1808.93	-0.000345642
																		918.878	26026.2	918.237	7529.3	919.213	26460.5	918.179	6449.22		1801.22	0.00465	1801.22	0.0026	1801.22	0.00142	1801.22	0.000696338	1801.22	0.00077688	1801.22	0.00132	1810.86	-7.26265e-05
																		918.828	26278.1	918.187	7467.97	919.163	26508.6	918.129	6541.02		1803.15	0.00156	1803.15	0.00135	1803.15	0.000844176	1803.15	0.000181046	1803.15	0.000144194	1803.15	0.000777549	1812.79	-0.000629552
																		918.778	26335.9	918.137	7529.3	919.113	26544.1	918.079	6590.23		1805.08	-2.09025e-06	1805.08	0.000614261	1805.08	0.000507912	1805.08	-0.000124186	1805.08	-0.000198389	1805.08	0.000530275	1814.72	-0.00111
																		918.728	26335.2	918.087	7633.98	919.063	26530.9	918.029	6675.39		1807	0	1807	0.000548151	1807	0.000541549	1807	-0.000169471	1807	-8.1064e-05	1807	0.000622922	1816.65	-0.00102
																		918.678	26547.3	918.037	7587.5	919.013	26646.1	917.979	6618.75		1808.93	0	1808.93	0.000962136	1808.93	0.000865275	1808.93	-2.47089e-05	1808.93	0.000296343	1808.93	0.00089564	1818.57	-0.00105
																		918.628	26613.3	917.987	7668.36	918.963	26723	917.929	6619.53		1810.86	0	1810.86	0.00102	1810.86	0.000978901	1810.86	0	1810.86	0.000463657	1810.86	0.00103	1820.5	-0.000997373
																		918.578	26746.1	917.937	7763.67	918.913	26737.1	917.879	6677.73		1812.79	0.000734207	1812.79	0	1812.79	0.000462626	1812.79	0	1812.79	-1.8936e-05	1812.79	0.000660995	1822.43	-0.000594358
																		918.528	26723	917.887	7736.33	918.863	26787.5	917.829	6740.63		1814.72	0.00234	1814.72	0	1814.72	2.62633e-05	1814.72	0	1814.72	-0.000391611	1814.72	0.000303641	1824.36	9.8716e-05
																		918.478	26923.4	917.837	7798.44	918.813	27000.4	917.779	6804.69		1816.65	0.00618	1816.65	0	1816.65	0	1816.65	3.95252e-05	1816.65	-0.000324194	1816.65	0.000326368	1826.29	1.17315e-05
																		918.428	27007.4	917.787	7854.3	918.763	26855.9	917.729	6731.25		1818.57	0.00975	1818.57	0.000486661	1818.57	0	1818.57	-6.10582e-05	1818.57	-0.00039688	1818.57	0.000209005	1828.22	0.000664806
																		918.378	27046.9	917.737	7897.66	918.713	26995.3	917.679	6761.72		1820.5	0.01333	1820.5	0.00105	1820.5	0	1820.5	-0.000231522	1820.5	-0.000529452	1820.5	9.17409e-05	1830.14	0.00115
																		918.328	27262.9	917.687	7907.42	918.663	27152.3	917.629	6836.33		1822.43	0.01769	1822.43	0.00207	1822.43	0.00014465	1822.43	-0.000182116	1822.43	-0.000402148	1822.43	0.000224369	1832.07	-9.91049e-05
																		918.278	27685.2	917.637	7945.31	918.613	27289.1	917.579	6974.61		1824.36	0.02383	1824.36	0.00374	1824.36	0.000679468	1824.36	0.000167408	1824.36	6.52686e-05	1824.36	0.000637096	1834	-0.00040609
																		918.228	27700.4	917.587	7978.52	918.563	27335.2	917.529	6940.23		1826.29	0.02632	1826.29	0.00423	1826.29	0.000574134	1826.29	-6.3175e-05	1826.29	-0.000177417	1826.29	0.000419733	1835.93	-0.000163015
																		918.178	27736.3	917.537	8034.38	918.513	27468.4	917.479	6995.31		1828.22	0.03106	1828.22	0.00562	1828.22	0.000838952	1828.22	0.00013635	1828.22	0	1828.22	0.00059246	1837.86	0
																		918.128	27867.6	917.487	8155.47	918.463	27673.8	917.429	7202.34		1830.14	0.03727	1830.14	0.00717	1830.14	0.00128	1830.14	0.000485766	1830.14	0	1830.14	0.000805097	1839.79	0
																		918.078	27969.5	917.437	8253.91	918.413	27707.4	917.379	7203.13		1832.07	0.03635	1832.07	0.00628	1832.07	0.000478435	1832.07	-0.000224708	1832.07	0	1832.07	-2.17573e-06	1841.72	0
																		918.028	28185.9	917.387	8191.41	918.363	27803.1	917.329	7144.92		1834	0.03913	1834	0.00709	1834	0.0004031	1834	-0.000435292	1834	0	1834	-0.000279538	1843.64	0
																		917.978	28295.7	917.337	8250.78	918.313	27824.6	917.279	7120.7		1835.93	0.04367	1835.93	0.00888	1835.93	0.000797918	1835.93	-0.000225767	1835.93	0	1835.93	-0.000166812	1845.57	-0.000205069
																		917.928	28427.7	917.287	8221.88	918.263	27856.6	917.229	7196.88		1837.86	0.04562	1837.86	0.01068	1837.86	0.00121	1837.86	4.365e-05	1837.86	0.000182579	1837.86	5.58257e-05	1847.5	-0.00068
																		917.878	28526.6	917.237	8269.92	918.213	28022.3	917.179	7382.42		1839.79	0.04455	1839.79	0.01198	1839.79	0.0015	1839.79	0.000143175	1839.79	0.000225269	1839.79	0.000138552	1849.43	-0.00105
																		917.828	28490.2	917.187	8429.69	918.163	28270.3	917.129	7302.73		1841.72	0.04483	1841.72	0.01387	1841.72	0.000523273	1841.72	0.000682581	1841.72	0.000767837	1841.72	0.000621181	1851.36	-0.00114
																		917.778	28788.3	917.137	8446.88	918.113	28477.7	917.079	7328.52		1843.64	0.04642	1843.64	0.01619	1843.64	0.000818107	1843.64	4.96168e-05	1843.64	0.000260538	1843.64	0.000360583	1853.29	-0.000885069
																		917.728	28911.3	917.087	8472.66	918.063	28575.4	917.029	7469.92		1845.57	0.03834	1845.57	0.01472	1845.57	0.00197	1845.57	-8.18001e-05	1845.57	0.000239784	1845.57	0.00113	1855.22	-0.00062
																		917.678	28988.7	917.037	8594.14	918.013	28649.6	916.979	7444.53		1847.5	0.03151	1847.5	0.01283	1847.5	0.000216035	1847.5	0.000661058	1847.5	0.000885807	1847.5	0.000599281	1857.14	-0.000285069
																		917.628	29081.6	916.987	8568.75	917.963	28853.9	916.929	7481.64		1849.43	0.02542	1849.43	0.01125	1849.43	0.00188	1849.43	0.000350486	1849.43	0.000688397	1849.43	0.000391927	1859.07	0
																		917.578	29009	916.937	8516.41	917.913	28989.1	916.879	7557.03		1851.36	0.01961	1851.36	0.00954	1851.36	0.00136	1851.36	2.1684e-19	1851.36	0.000421076	1851.36	0.000174645	1861	0
																		917.528	29073.8	916.887	8616.02	917.863	29156.6	916.829	7533.98		1853.29	0.01362	1853.29	0.00769	1853.29	0.000930517	1853.29	0	1853.29	0.000323655	1853.29	0.000117282	1862.93	0
																		917.478	29167.2	916.837	8629.3	917.813	29531.6	916.779	7550		1855.22	0.00839	1855.22	0.0057	1855.22	0.000445319	1855.22	-0.000212254	1855.22	0.000196334	1855.22	2.1684e-19	1864.86	0
																		917.428	29301.6	916.787	8522.66	917.763	29566	916.729	7601.56		1857.14	0.00407	1857.14	0.00393	1857.14	2.1684e-19	1857.14	-0.000384627	1857.14	7.89242e-05	1857.14	0	1866.79	0.00128
																		917.378	29611.7	916.737	8689.45	917.713	29773	916.679	7653.91		1859.07	0.0011	1859.07	0.00252	1859.07	0	1859.07	-0.000506866	1859.07	-4.83862e-05	1859.07	0	1870.64	0.000566008
																		917.328	29535.2	916.687	8640.23	917.663	29957.4	916.629	7631.25		1861	-0.00129	1861	0.00144	1861	-0.000290593	1861	-0.000619254	1861	-9.58069e-05	1861	-4.29871e-05	1872.57	-0.000282001
																		917.278	29494.5	916.637	8637.89	917.613	30157.8	916.579	7637.5		1862.93	-0.00256	1862.93	0.000715767	1862.93	-0.000581031	1862.93	-0.000721478	1862.93	-0.000173106	1862.93	-0.000195919	1874.5	-0.000409993
																		917.228	29700.4	916.587	8627.73	917.563	30383.6	916.529	7762.11		1864.86	-0.00262	1864.86	0.00062238	1864.86	-0.000591638	1864.86	-0.000593881	1864.86	2.9462e-05	1864.86	-0.000108911	1876.43	-0.000398001
																		917.178	29771.9	916.537	8627.34	917.513	30653.9	916.479	7636.72		1866.79	-0.000120673	1866.79	0.00148	1866.79	-0.000122091	1866.79	-5.61195e-05	1866.79	-0.000494515	1866.79	0.000428152	1878.36	-0.000385993
																		917.128	29919.1	916.487	8692.19	917.463	30964.1	916.429	7628.52		1868.71	0.00159	1868.71	0.00189	1868.71	0.000287317	1868.71	-0.000368508	1868.71	-0.000281936	1868.71	-7.48351e-05	1880.29	-0.000354001
																		917.078	29909.8	916.437	8784.77	917.413	31277.7	916.379	7605.47		1870.64	-5.31735e-05	1870.64	0.000553338	1870.64	-0.000553136	1870.64	-5.07464e-05	1870.64	0.000417421	1870.64	-1.7772e-05	1882.21	-0.000351993
																		917.028	29992.6	916.387	8569.14	917.363	31425	916.329	7605.86		1872.57	-1.73472e-18	1872.57	-1.0842e-18	1872.57	-0.00102	1872.57	-0.000423134	1872.57	4.33681e-19	1872.57	-0.000440759	1884.14	-0.000220002
																		916.978	30034	916.337	8591.02	917.313	31685.9	916.279	7539.06		1874.5	0	1874.5	0	1874.5	-0.00102	1874.5	-0.000365373	1874.5	0	1874.5	-0.000463696	1886.07	-0.000217994
																		916.928	30235.2	916.287	8578.13	917.263	31941.4	916.229	7531.25		1876.43	0.00238	1876.43	0	1876.43	-0.000954774	1876.43	-0.000157761	1876.43	0	1876.43	-0.000446683	1888	0.000193998
																		916.878	29975	916.237	8636.72	917.213	32135.5	916.179	7533.2		1878.36	0.00648	1878.36	-4.36065e-05	1878.36	-0.000865226	1878.36	0	1878.36	-4.80901e-05	1878.36	-0.00046962	1889.93	0.000476006
																		916.828	30056.6	916.187	8548.44	917.163	32217.6	916.129	7397.27		1880.29	0.0115	1880.29	5.26229e-05	1880.29	-0.000765819	1880.29	0	1880.29	-0.000116217	1880.29	-0.000452607	1891.86	-3.20026e-05
																		916.778	30099.6	916.137	8566.41	917.113	32491.4	916.079	7353.91		1882.21	0.01578	1882.21	0.000419016	1882.21	-0.000696272	1882.21	0	1882.21	-0.000144307	1882.21	-0.000425544	1893.79	0.000140006
																		916.728	30182	916.087	8430.08	917.063	32678.1	916.029	7329.69		1884.14	0.01572	1884.14	0.00070523	1884.14	-0.000586878	1884.14	-2.50232e-05	1884.14	-0.000152439	1884.14	-0.000428537	1895.71	0.000211997
																		916.678	30095.7	916.037	8407.81	917.013	32737.9	915.979	7293.75		1886.07	0.01165	1886.07	0.000701639	1886.07	-0.000457317	1886.07	-9.99973e-06	1886.07	-0.000170525	1886.07	-0.000391468	1897.64	-0.000155995
																		916.628	30229.3	915.987	8372.66	916.963	32848	915.929	7245.31		1888	0.00768	1888	0.000717869	1888	-0.00016791	1888	0.000144981	1888	7.13479e-05	1888	-0.000104456	1899.57	-0.000254003
																		916.578	30175	915.937	8302.34	916.913	32996.9	915.879	7196.48		1889.93	0.00409	1889.93	0.000304262	1889.93	-5.83623e-05	1889.93	0.000140001	1889.93	0.000143258	1889.93	2.26076e-05	1901.5	-0.000211995
																		916.528	30123.4	915.887	8200.78	916.863	33289.1	915.829	7072.27		1891.86	0.0011	1891.86	-0.000569492	1891.86	-0.000278941	1891.86	-0.000205015	1891.86	-0.000244866	1891.86	-0.000290375	1903.43	-0.000150004
																		916.478	30150.8	915.837	8133.59	916.813	33407	915.779	7032.81		1893.79	0.000566712	1893.79	-0.000753115	1893.79	-0.000149407	1893.79	-0.000289999	1893.79	-0.00024296	1893.79	-0.000303316	1905.36	-6.79956e-05
																		916.428	30164.5	915.787	8086.72	916.763	33334.8	915.729	7036.33		1895.71	0.000178109	1895.71	-0.000916885	1895.71	0	1895.71	-0.000325019	1895.71	-0.000231087	1895.71	-0.000266304	1907.29	0.000253996
																		916.378	30084	915.737	8088.28	916.713	33396.5	915.679	7011.72		1897.64	2.27682e-18	1897.64	-0.00112	1897.64	-0.000154485	1897.64	-0.000390003	1897.64	-0.000319181	1897.64	-0.000289246	1909.21	0.000456004
																		916.328	30032.8	915.687	7942.97	916.663	33505.5	915.629	6923.44		1899.57	0	1899.57	-0.00112	1899.57	-0.000219	1899.57	-0.000375018	1899.57	-0.000317305	1899.57	-0.000242228	1911.14	7.99558e-06
																		916.278	29735.2	915.637	7855.86	916.613	33491.4	915.579	6961.33		1901.5	0	1901.5	-0.00107	1901.5	-0.000263481	1901.5	-0.000369999	1901.5	-0.000345395	1901.5	-0.000165165	1913.07	-0.000239996
																		916.228	29965.6	915.587	7842.97	916.563	33505.5	915.529	6745.7		1903.43	-0.000251443	1903.43	-0.00107	1903.43	-0.000378001	1903.43	-0.000445018	1903.43	-0.000413522	1903.43	-0.000188152	1915	-6.80048e-05
																		916.178	29866	915.537	7714.45	916.513	33688.3	915.479	6623.83		1905.36	-0.000182834	1905.36	-0.000935229	1905.36	-0.000452478	1905.36	-0.000449994	1905.36	-0.000411608	1905.36	-0.000181083	1916.93	0.000494003
																		916.128	29672.3	915.487	7723.44	916.463	33565.6	915.429	6667.19		1907.29	0.000155719	1907.29	-0.000619016	1907.29	-0.000377001	1907.29	-0.000415018	1907.29	-0.000289739	1907.29	-3.40757e-05	1918.86	0.000455995
																		916.078	29678.1	915.437	7644.53	916.413	33396.5	915.379	6563.28		1909.21	0.000774322	1909.21	-0.000292623	1909.21	-0.000301482	1909.21	-0.000329998	1909.21	-0.000157829	1909.21	9.29873e-05	1920.79	0.000348003
																		916.028	29423.8	915.387	7603.52	916.363	33105.5	915.329	6629.3		1911.14	0.00076288	1911.14	-0.000196393	1911.14	-0.000416002	1911.14	-0.000435017	1911.14	-0.000275957	1911.14	0	1922.71	0.000759994
																		915.978	29232	915.337	7587.89	916.313	33075.8	915.279	6512.5		1913.07	0.00112	1913.07	-0.000297653	1913.07	-0.000510482	1913.07	-0.000549998	1913.07	-0.000354047	1913.07	0	1924.64	0.000172003
																		915.928	29186.7	915.287	7398.05	916.263	33018.8	915.229	6486.72		1915	0.00201	1915	-0.000128922	1915	-0.000455002	1915	-0.000435017	1915	-0.000262174	1915	0	1926.57	-0.000166006
																		915.878	29055.5	915.237	7368.75	916.213	32647.7	915.179	6381.25		1916.93	0.00398	1916.93	0.000369818	1916.93	-0.000159483	1916.93	-0.000129997	1916.93	7.97356e-05	1916.93	0.000317909	1928.5	-0.000203998
																		915.828	28846.1	915.187	7276.56	916.163	32410.2	915.129	6382.81		1918.86	0.00507	1918.86	0.000448548	1918.86	-0.000104002	1918.86	-8.5017e-05	1918.86	0.000101608	1918.86	0.000295788	1930.43	-0.000162006
																		915.778	28653.5	915.137	7263.28	916.113	32443	915.079	6426.17		1920.79	0.00568	1920.79	0.000397288	1920.79	-0.000158483	1920.79	-0.000259997	1920.79	-6.48173e-06	1920.79	0.000113697	1932.36	-7.99982e-05
																		915.728	28344.1	915.087	7245.7	916.063	32068	915.029	6301.17		1922.71	0.0074	1922.71	0.000806019	1922.71	2.69971e-05	1922.71	-0.000115017	1922.71	0.000145391	1922.71	0.000261575	1934.28	-8.80066e-05
																		915.678	28281.3	915.037	7189.06	916.013	31954.7	914.979	6294.14		1924.64	0.0082	1924.64	0.000754759	1924.64	-0.000167483	1924.64	-0.000209997	1924.64	-7.26988e-05	1924.64	0.000109485	1936.21	-0.000105999
																		915.628	28077.7	914.987	7127.34	915.963	31739.5	914.929	6258.2		1926.57	0.00905	1926.57	0.000823489	1926.57	-0.000282007	1926.57	-0.00033502	1926.57	-0.00019083	1926.57	-2.26394e-05	1938.14	-6.4007e-05
																		915.578	27814.5	914.937	7084.38	915.913	31227.3	914.879	6183.59		1928.5	0.01051	1928.5	0.00108	1928.5	-0.000276484	1928.5	-0.000349997	1928.5	-0.000218917	1928.5	-7.47274e-05	1940.07	0.000238001
																		915.528	27782.4	914.887	7100	915.863	31001.6	914.829	6262.11		1930.43	0.01209	1930.43	0.00147	1930.43	-0.000181003	1930.43	-0.000295016	1930.43	-0.000157044	1930.43	-4.68486e-05	1942	0.000839993
																		915.478	27619.9	914.837	7014.06	915.813	30802	914.779	6166.8		1932.36	0.0139	1932.36	0.00194	1932.36	-5.54841e-05	1932.36	-0.000179997	1932.36	-9.51337e-05	1932.36	1.10603e-05	1943.93	0.000582001
																		915.428	27420.7	914.787	6942.19	915.763	30544.9	914.729	6111.72		1934.28	0.01569	1934.28	0.00242	1934.28	0	1934.28	-0.000145012	1934.28	-9.32574e-05	1934.28	3.89421e-05	1945.86	0.000333992
																		915.378	27165.6	914.737	6920.31	915.713	30098	914.679	6163.67		1936.21	0.01751	1936.21	0.00293	1936.21	-1.80549e-05	1936.21	-0.000119996	1936.21	-8.13512e-05	1936.21	4.68481e-05	1947.78	0.000126
																		915.328	27006.6	914.687	6959.77	915.663	29903.1	914.629	6118.75		1938.14	0.0194	1938.14	0.00346	1938.14	-6.11131e-06	1938.14	-8.50158e-05	1938.14	-6.94785e-05	1938.14	4.72716e-06	1949.71	-2.20081e-05
																		915.278	26796.1	914.637	6985.55	915.613	29635.9	914.579	6124.22		1940.07	0.02173	1940.07	0.0041	1940.07	9.58338e-05	1940.07	0	1940.07	6.24277e-05	1940.07	7.26332e-05	1951.64	0
																		915.228	26653.5	914.587	7006.64	915.563	29353.9	914.529	6130.47		1942	0.02494	1942	0.00509	1942	0.000327778	1942	0	1942	0.000314304	1942	0.000220515	1953.57	0
																		915.178	26370.3	914.537	6973.05	915.513	29109.8	914.479	6077.73		1943.93	0.02677	1943.93	0.00553	1943.93	0.000189723	1943.93	-0.000151528	1943.93	0.000146214	1943.93	5.8424e-05	1955.5	0
																		915.128	26055.9	914.487	6834.77	915.463	28805.5	914.429	6061.33		1945.86	0.02815	1945.86	0.00598	1945.86	0.000121666	1945.86	-0.000303056	1945.86	1.80865e-05	1945.86	-6.3697e-05	1957.43	-0.000151798
																		915.078	25834.4	914.437	6822.27	915.413	28584.4	914.379	5985.16		1947.78	0.03016	1947.78	0.00664	1947.78	0.000143612	1947.78	-0.000384584	1947.78	0	1947.78	-8.57852e-05	1959.36	-0.000173597
																		915.028	25881.3	914.387	6786.72	915.363	28374.6	914.329	5957.03		1949.71	0.03241	1949.71	0.00749	1949.71	0.000225556	1949.71	-0.000336111	1949.71	0	1949.71	-4.79094e-05	1961.28	-0.000125395
																		914.978	25848.8	914.337	6788.28	915.313	28075.8	914.279	5952.34		1951.64	0.03489	1951.64	0.00843	1951.64	0.000357501	1951.64	-0.000257639	1951.64	0	1951.64	0	1963.21	-0.000127194
																		914.928	25439.8	914.287	6855.86	915.263	27779.7	914.229	5950.78		1953.57	0.03753	1953.57	0.00946	1953.57	0.000559444	1953.57	-0.000189167	1953.57	8.68192e-05	1953.57	0	1965.14	0.000181008
																		914.878	25460.9	914.237	6775.39	915.213	27514.1	914.179	5909.77		1955.5	0.04039	1955.5	0.01057	1955.5	0.000781389	1955.5	-9.0695e-05	1955.5	0.000153636	1955.5	0	1967.07	0.000439209
																		914.828	25221.9	914.187	6724.22	915.163	27520.3	914.129	5950		1957.43	0.0432	1957.43	0.0118	1957.43	0.00105	1957.43	3.77777e-05	1957.43	0.000200456	1957.43	0	1969	2.74105e-05
																		914.778	25080.9	914.137	6646.09	915.113	27287.1	914.079	5928.52		1959.36	0.04623	1959.36	0.01304	1959.36	0.00128	1959.36	0.00016625	1959.36	0.000277273	1959.36	5.56048e-05	1970.93	-0.000144389
																		914.728	25082.8	914.087	6698.83	915.063	27221.1	914.029	5950		1961.28	0.04951	1961.28	0.01452	1961.28	0.00159	1961.28	0.000364722	1961.28	0.000434092	1961.28	0.000151212	1972.85	-7.61866e-05
																		914.678	24929.3	914.037	6681.25	915.013	26968	913.979	5915.23		1963.21	0.05291	1963.21	0.01605	1963.21	0.00195	1963.21	0.000563194	1963.21	0.000540909	1963.21	0.000276817	1974.78	-7.98565e-06
																		914.628	24735.5	913.987	6683.98	914.963	26662.5	913.929	5856.25		1965.14	0.05692	1965.14	0.01797	1965.14	0.00245	1965.14	0.000881667	1965.14	0.000827728	1965.14	0.000502424	1976.71	2.02163e-05
																		914.578	24714.8	913.937	6636.33	914.913	26594.1	913.879	5833.59		1967.07	0.06149	1967.07	0.02015	1967.07	0.00306	1967.07	0.0013	1967.07	0.00122	1967.07	0.000778029	1978.64	9.84172e-05
																		914.528	24630.9	913.887	6605.08	914.863	26586.7	913.829	5930.47		1969	0.06482	1969	0.02212	1969	0.00352	1969	0.00154	1969	0.00128	1969	0.000833637	1980.57	0.000206619
																		914.478	24433.2	913.837	6662.89	914.813	26324.6	913.779	5871.88		1970.93	0.06825	1970.93	0.02424	1970.93	0.00403	1970.93	0.00179	1970.93	0.00139	1970.93	0.000869241	1982.5	0.00033482
																		914.428	24424.6	913.787	6663.67	914.763	26272.7	913.729	5838.28		1972.85	0.07222	1972.85	0.0268	1972.85	0.0047	1972.85	0.00219	1972.85	0.00166	1972.85	0.00105	1984.42	0.000383022
																		914.378	24427.7	913.737	6689.45	914.713	26114.5	913.679	5843.36		1974.78	0.07623	1974.78	0.02949	1974.78	0.00542	1974.78	0.00261	1974.78	0.00194	1974.78	0.00129	1986.35	0.000601223
																		914.328	24178.5	913.687	6635.16	914.663	26098.4	913.629	5817.19		1976.71	0.08021	1976.71	0.03229	1976.71	0.00631	1976.71	0.00312	1976.71	0.00231	1976.71	0.00155	1988.28	0.000969425
																		914.278	24153.9	913.637	6612.11	914.613	25958.6	913.579	5814.84		1978.64	0.08428	1978.64	0.03511	1978.64	0.00717	1978.64	0.00364	1978.64	0.00269	1978.64	0.0018	1990.21	0.00129
																		914.228	24273	913.587	6610.94	914.563	25766.8	913.529	5900.39		1980.57	0.08855	1980.57	0.03809	1980.57	0.00812	1980.57	0.00427	1980.57	0.00314	1980.57	0.00216	1992.14	0.0016
																		914.178	24211.3	913.537	6578.13	914.513	25857.4	913.479	5882.03		1982.5	0.09295	1982.5	0.04111	1982.5	0.00904	1982.5	0.0049	1982.5	0.00355	1982.5	0.00248	1994.07	0.0013
																		914.128	23903.9	913.487	6578.52	914.463	25848	913.429	5800.39		1984.42	0.09736	1984.42	0.0443	1984.42	0.01004	1984.42	0.0055	1984.42	0.00401	1984.42	0.00286	1996	0.00126
																		914.078	23801.6	913.437	6562.89	914.413	25692.6	913.379	5890.63		1986.35	0.10206	1986.35	0.04768	1986.35	0.01117	1986.35	0.00616	1986.35	0.00455	1986.35	0.0033	1997.92	0.0015
																		914.028	23713.7	913.387	6578.91	914.363	25643	913.329	5881.25		1988.28	0.10713	1988.28	0.05144	1988.28	0.0124	1988.28	0.00699	1988.28	0.00513	1988.28	0.00376	1999.85	0.00169
																		913.978	23769.1	913.337	6564.06	914.313	25403.1	913.279	5759.38		1990.21	0.11247	1990.21	0.05524	1990.21	0.01364	1990.21	0.00784	1990.21	0.00576	1990.21	0.00425	2001.78	0.00193
																		913.928	23815.6	913.287	6553.91	914.263	25396.5	913.229	5835.16		1992.14	0.1183	1992.14	0.05947	1992.14	0.01514	1992.14	0.00885	1992.14	0.00653	1992.14	0.00481	2003.71	0.00226
																		913.878	23846.1	913.237	6594.14	914.213	25408.6	913.179	5802.73		1994.07	0.12227	1994.07	0.06287	1994.07	0.01628	1994.07	0.00955	1994.07	0.00699	1994.07	0.00514	2005.64	0.00255
																		913.828	23700	913.187	6522.66	914.163	25217.6	913.129	5740.23		1996	0.12669	1996	0.0665	1996	0.01755	1996	0.0104	1996	0.00757	1996	0.00557	2007.57	0.00287
																		913.778	23634.4	913.137	6493.75	914.113	25164.8	913.079	5716.8		1997.92	0.13234	1997.92	0.07078	1997.92	0.01913	1997.92	0.0114	1997.92	0.00833	1997.92	0.0062	2009.5	0.00315
																		913.728	23769.9	913.087	6491.8	914.063	25036.3	913.029	5775.39		1999.85	0.13814	1999.85	0.07527	1999.85	0.02085	1999.85	0.01249	1999.85	0.00921	1999.85	0.00691	2011.42	0.00343
																		913.678	23715.2	913.037	6559.38	914.013	25199.2	912.979	5787.11		2001.78	0.14402	2001.78	0.07971	2001.78	0.0226	2001.78	0.01374	2001.78	0.01016	2001.78	0.00768	2013.35	0.00381
																		913.628	23603.5	912.987	6617.97	913.963	25270.3	912.929	5749.61		2003.71	0.15026	2003.71	0.08444	2003.71	0.02449	2003.71	0.01509	2003.71	0.01119	2003.71	0.00849	2015.28	0.00445
																		913.578	23624.6	912.937	6510.94	913.913	24971.9	912.879	5783.59		2005.64	0.15686	2005.64	0.08941	2005.64	0.02654	2005.64	0.0165	2005.64	0.01227	2005.64	0.00937	2017.21	0.0051
																		913.528	23662.5	912.887	6491.41	913.863	24910.2	912.829	5696.48		2007.57	0.16374	2007.57	0.09487	2007.57	0.02885	2007.57	0.01813	2007.57	0.01351	2007.57	0.01042	2019.14	0.00525
																		913.478	23659.4	912.837	6478.13	913.813	24853.1	912.779	5707.81		2009.49	0.17044	2009.49	0.10054	2009.49	0.03124	2009.49	0.01979	2009.49	0.01487	2009.49	0.01149	2021.07	0.00532
																		913.428	23482.8	912.787	6573.83	913.763	24858.2	912.729	5783.98		2011.42	0.17706	2011.42	0.10673	2011.42	0.03394	2011.42	0.0217	2011.42	0.01645	2011.42	0.01271	2022.99	0.00557
																		913.378	23321.1	912.737	6580.86	913.713	24883.2	912.679	5766.41		2013.35	0.18385	2013.35	0.11317	2013.35	0.03687	2013.35	0.02384	2013.35	0.01816	2013.35	0.01409	2024.92	0.00585
																		913.328	23430.5	912.687	6505.08	913.663	24878.9	912.629	5762.89		2015.28	0.19151	2015.28	0.12003	2015.28	0.04018	2015.28	0.02628	2015.28	0.02013	2015.28	0.01575	2026.85	0.0061
																		913.278	23375	912.637	6462.11	913.613	24896.9	912.579	5737.89		2017.21	0.19979	2017.21	0.12677	2017.21	0.04366	2017.21	0.02891	2017.21	0.02222	2017.21	0.01748	2028.78	0.0063
																		913.228	23423	912.587	6526.56	913.563	24830.9	912.529	5806.25		2019.14	0.20677	2019.14	0.13246	2019.14	0.04682	2019.14	0.03129	2019.14	0.02405	2019.14	0.01905	2030.71	0.00655
																		913.178	23286.7	912.537	6529.3	913.513	24808.2	912.479	5784.77		2021.07	0.21414	2021.07	0.13773	2021.07	0.04983	2021.07	0.03352	2021.07	0.02593	2021.07	0.02067	2032.64	0.00683
																		913.128	23295.7	912.487	6562.89	913.463	24801.6	912.429	5803.91		2022.99	0.22243	2022.99	0.14329	2022.99	0.05289	2022.99	0.03591	2022.99	0.02795	2022.99	0.0224	2034.57	0.00701
																		913.078	23214.1	912.437	6584.38	913.413	24712.5	912.379	5757.81		2024.92	0.23105	2024.92	0.14877	2024.92	0.05586	2024.92	0.03825	2024.92	0.02991	2024.92	0.0241	2036.49	0.00728
																		913.028	23322.7	912.387	6481.25	913.363	24728.9	912.329	5690.23		2026.85	0.24007	2026.85	0.15473	2026.85	0.05897	2026.85	0.0407	2026.85	0.03198	2026.85	0.02586	2038.42	0.00762
																		912.978	23357.4	912.337	6475.39	913.313	24745.3	912.279	5750		2028.78	0.24939	2028.78	0.16086	2028.78	0.06204	2028.78	0.04315	2028.78	0.034	2028.78	0.02757	2040.35	0.00812
																		912.928	23282	912.287	6595.31	913.263	24789.5	912.229	5742.58		2030.71	0.259	2030.71	0.16746	2030.71	0.06528	2030.71	0.04569	2030.71	0.03607	2030.71	0.02936	2042.28	0.00851
																		912.878	23313.3	912.237	6543.36	913.213	24659.8	912.179	5699.22		2032.64	0.26893	2032.64	0.17426	2032.64	0.06863	2032.64	0.04824	2032.64	0.03816	2032.64	0.03118	2044.21	0.00874
																		912.828	23512.1	912.187	6485.94	913.163	24641.8	912.129	5780.08		2034.57	0.27885	2034.57	0.18134	2034.57	0.07207	2034.57	0.05083	2034.57	0.04027	2034.57	0.03294	2046.14	0.0092
																		912.778	23362.5	912.137	6532.03	913.113	24705.1	912.079	5738.28		2036.49	0.289	2036.49	0.18851	2036.49	0.07553	2036.49	0.0534	2036.49	0.04237	2036.49	0.0347	2048.07	0.00974
																		912.728	23394.9	912.087	6588.67	913.063	24650.8	912.029	5692.19		2038.42	0.29921	2038.42	0.19615	2038.42	0.07918	2038.42	0.05608	2038.42	0.04451	2038.42	0.03647	2049.99	0.01044
																		912.678	23428.1	912.037	6546.48	913.013	24647.3	911.979	5775		2040.35	0.31016	2040.35	0.20459	2040.35	0.08303	2040.35	0.05883	2040.35	0.04669	2040.35	0.03829	2051.92	0.01139
																		912.628	23275.4	911.987	6527.73	912.963	24510.5	911.929	5755.86		2042.28	0.32041	2042.28	0.21383	2042.28	0.08699	2042.28	0.06161	2042.28	0.04886	2042.28	0.04009	2053.85	0.01262
																		912.578	23467.2	911.937	6550	912.913	24583.6	911.879	5804.69		2044.21	0.32978	2044.21	0.22359	2044.21	0.09087	2044.21	0.06426	2044.21	0.05088	2044.21	0.04168	2055.78	0.01401
																		912.528	23402.7	911.887	6541.8	912.863	24403.9	911.829	5844.53		2046.14	0.33993	2046.14	0.23497	2046.14	0.09518	2046.14	0.06711	2046.14	0.05303	2046.14	0.04335	2057.71	0.01569
																		912.478	23367.2	911.837	6589.45	912.813	24513.7	911.779	5854.69		2048.06	0.3506	2048.06	0.24751	2048.06	0.09963	2048.06	0.06999	2048.06	0.05521	2048.06	0.04508	2059.64	0.01766
																		912.428	23426.6	911.787	6580.47	912.763	24659.4	911.729	5737.11		2049.99	0.36228	2049.99	0.26146	2049.99	0.1043	2049.99	0.073	2049.99	0.05748	2049.99	0.04683	2061.57	0.01981
																		912.378	23370.3	911.737	6573.83	912.713	24352.3	911.679	5749.61		2051.92	0.37522	2051.92	0.276	2051.92	0.10897	2051.92	0.07594	2051.92	0.05969	2051.92	0.04848	2063.49	0.02225
																		912.328	23311.3	911.687	6567.58	912.663	24487.5	911.629	5780.86		2053.85	0.39046	2053.85	0.29079	2053.85	0.11353	2053.85	0.07887	2053.85	0.06186	2053.85	0.05026	2065.42	0.02464
																		912.278	23354.7	911.637	6546.09	912.613	24579.3	911.579	5771.48		2055.78	0.40907	2055.78	0.30474	2055.78	0.1178	2055.78	0.08173	2055.78	0.06402	2055.78	0.05213	2067.35	0.02629
																		912.228	23314.1	911.587	6511.72	912.563	24461.7	911.529	5760.94		2057.71	0.43104	2057.71	0.3173	2057.71	0.12191	2057.71	0.08459	2057.71	0.06631	2057.71	0.05404	2069.28	0.02781
																		912.178	23414.8	911.537	6503.13	912.513	24580.9	911.479	5808.98		2059.64	0.45633	2059.64	0.32712	2059.64	0.12551	2059.64	0.08731	2059.64	0.06868	2059.64	0.05607	2071.21	0.02914
																		912.128	23214.8	911.487	6548.05	912.463	24519.5	911.429	5777.73		2061.56	0.48084	2061.56	0.33329	2061.56	0.12846	2061.56	0.08985	2061.56	0.07099	2061.56	0.05819	2073.14	0.03014
																		912.078	23416	911.437	6577.73	912.413	24582.8	911.379	5746.09		2063.49	0.5026	2063.49	0.33553	2063.49	0.13083	2063.49	0.09223	2063.49	0.07329	2063.49	0.06043	2075.06	0.03068
																		912.028	23290.6	911.387	6531.64	912.363	24664.8	911.329	5838.67		2065.42	0.51423	2065.42	0.33344	2065.42	0.13263	2065.42	0.09446	2065.42	0.07552	2065.42	0.06274	2076.99	0.03117
																		911.978	23412.5	911.337	6594.14	912.313	24697.7	911.279	5762.89		2067.35	0.50936	2067.35	0.32697	2067.35	0.1336	2067.35	0.09613	2067.35	0.07744	2067.35	0.06477	2078.92	0.0317
																		911.928	23438.7	911.287	6616.02	912.263	24469.9	911.229	5745.7		2069.28	0.49054	2069.28	0.3206	2069.28	0.13488	2069.28	0.09797	2069.28	0.07955	2069.28	0.0669	2080.85	0.03238
																		911.878	23385.9	911.237	6619.53	912.213	24605.1	911.179	5859.77		2071.21	0.46237	2071.21	0.31688	2071.21	0.13665	2071.21	0.10013	2071.21	0.08183	2071.21	0.06915	2082.78	0.03321
																		911.828	23393	911.187	6549.22	912.163	24676.6	911.129	5807.03		2073.14	0.43679	2073.14	0.31832	2073.14	0.13898	2073.14	0.10253	2073.14	0.08431	2073.14	0.07153	2084.71	0.03417
																		911.778	23498.4	911.137	6614.84	912.113	24578.1	911.079	5750.78		2075.06	0.42655	2075.06	0.32395	2075.06	0.14105	2075.06	0.1047	2075.06	0.08654	2075.06	0.07374	2086.64	0.03511
																		911.728	23515.2	911.087	6583.59	912.063	24522.3	911.029	5775.39		2076.99	0.44165	2076.99	0.32977	2076.99	0.14199	2076.99	0.10616	2076.99	0.08817	2076.99	0.07566	2088.56	0.03608
																		911.678	23410.5	911.037	6557.81	912.013	24502.3	910.979	5812.89		2078.92	0.47399	2078.92	0.32882	2078.92	0.14051	2078.92	0.10608	2078.92	0.08882	2078.92	0.07683	2090.49	0.03649
																		911.628	23415.2	910.987	6539.45	911.963	24464.8	910.929	5841.41		2080.85	0.50591	2080.85	0.31539	2080.85	0.13581	2080.85	0.10413	2080.85	0.08829	2080.85	0.0772	2092.42	0.0359
																		911.578	23435.5	910.937	6539.06	911.913	24535.9	910.879	5846.88		2082.78	0.51438	2082.78	0.2872	2082.78	0.12801	2082.78	0.10049	2082.78	0.08665	2082.78	0.07676	2094.35	0.03428
																		911.528	23417.2	910.887	6657.03	911.863	24641.4	910.829	5800		2084.71	0.4837	2084.71	0.24798	2084.71	0.11834	2084.71	0.09569	2084.71	0.08424	2084.71	0.07572	2096.28	0.03156
																		911.478	23320.3	910.837	6647.66	911.813	24655.9	910.779	5775.39		2086.64	0.41619	2086.64	0.20507	2086.64	0.1082	2086.64	0.09046	2086.64	0.08136	2086.64	0.07434	2098.21	0.02805
																		911.428	23443.8	910.787	6635.55	911.763	24650.8	910.729	5746.48		2088.56	0.3294	2088.56	0.16667	2088.56	0.09901	2088.56	0.08549	2088.56	0.07838	2088.56	0.07268	2100.14	0.02417
																		911.378	23521.9	910.737	6625	911.713	24589.8	910.679	5767.58		2090.49	0.24948	2090.49	0.13703	2090.49	0.09125	2090.49	0.08091	2090.49	0.07527	2090.49	0.07043	2102.06	0.0202
																		911.328	23430.1	910.687	6594.14	911.663	24595.3	910.629	5786.33		2092.42	0.18905	2092.42	0.11682	2092.42	0.08483	2092.42	0.07656	2092.42	0.07181	2092.42	0.06757	2103.99	0.0164
																		911.278	23493.8	910.637	6588.28	911.613	24698	910.579	5831.64		2094.35	0.1543	2094.35	0.10349	2094.35	0.07914	2094.35	0.07206	2094.35	0.06785	2094.35	0.06398	2105.92	0.01297
																		911.228	23437.5	910.587	6645.7	911.563	24629.3	910.529	5794.14		2096.28	0.13187	2096.28	0.09372	2096.28	0.07348	2096.28	0.06707	2096.28	0.06319	2096.28	0.05954	2107.85	0.01004
																		911.178	23519.5	910.537	6649.61	911.513	24759.8	910.479	5826.95		2098.21	0.11916	2098.21	0.08542	2098.21	0.06737	2098.21	0.06129	2098.21	0.05768	2098.21	0.05422	2109.78	0.00764
																		911.128	23478.1	910.487	6661.72	911.463	24624.2	910.429	5857.03		2100.14	0.1068	2100.14	0.07707	2100.14	0.06045	2100.14	0.05471	2100.14	0.05132	2100.14	0.04799	2111.71	0.00583
																		911.078	23424.2	910.437	6653.13	911.413	24718.4	910.379	5905.08		2102.06	0.09613	2102.06	0.06798	2102.06	0.05284	2102.06	0.04748	2102.06	0.04427	2102.06	0.0412	2113.64	0.00446
																		911.028	23504.3	910.387	6682.81	911.363	24649.6	910.329	5866.41		2103.99	0.08466	2103.99	0.05828	2103.99	0.04473	2103.99	0.03987	2103.99	0.037	2103.99	0.0343	2115.56	0.00334
																		910.978	23577.7	910.337	6691.02	911.313	24663.7	910.279	5855.08		2105.92	0.07376	2105.92	0.04859	2105.92	0.03668	2105.92	0.03243	2105.92	0.03001	2105.92	0.02764	2117.49	0.00244
																		910.928	23563.3	910.287	6655.86	911.263	24746.5	910.229	5838.67		2107.85	0.06483	2107.85	0.03917	2107.85	0.02912	2107.85	0.02547	2107.85	0.02353	2107.85	0.02156	2119.42	0.00181
																		910.878	23692.2	910.237	6644.53	911.213	24566.4	910.179	5808.98		2109.78	0.05674	2109.78	0.03066	2109.78	0.02242	2109.78	0.01941	2109.78	0.01796	2109.78	0.01636	2121.35	0.00136
																		910.828	23663.7	910.187	6651.17	911.163	24624.2	910.129	5842.19		2111.71	0.05305	2111.71	0.0235	2111.71	0.01682	2111.71	0.0144	2111.71	0.01342	2111.71	0.01214	2123.28	0.00101
																		910.778	23619.9	910.137	6604.69	911.113	24751.6	910.079	5855.86		2113.64	0.04887	2113.64	0.01777	2113.64	0.01239	2113.64	0.01046	2113.64	0.00986	2113.64	0.00887	2125.21	0.000761726
																		910.728	23559.4	910.087	6662.11	911.063	24859.8	910.029	5870.7		2115.56	0.04719	2115.56	0.01326	2115.56	0.00901	2115.56	0.00748	2115.56	0.00712	2115.56	0.00637	2127.13	0.000559928
																		910.678	23411.3	910.037	6705.08	911.013	24808.6	909.979	5833.2		2117.49	0.04048	2117.49	0.00982	2117.49	0.00644	2117.49	0.00525	2117.49	0.00507	2117.49	0.00452	2129.06	0.000398129
																		910.628	23566.8	909.987	6622.27	910.963	24880.9	909.929	5857.81		2119.42	0.03386	2119.42	0.00732	2119.42	0.00456	2119.42	0.00366	2119.42	0.00356	2119.42	0.00316	2130.99	0.000316331
																		910.578	23675	909.937	6734.77	910.913	24849.2	909.879	5908.2		2121.35	0.02425	2121.35	0.00553	2121.35	0.00323	2121.35	0.0025	2121.35	0.00248	2121.35	0.00218	2132.92	0.000244533
																		910.528	23732.4	909.887	6646.09	910.863	24823	909.829	5795.31		2123.28	0.01916	2123.28	0.00423	2123.28	0.00231	2123.28	0.00165	2123.28	0.00175	2123.28	0.00153	2134.85	0.000162734
																		910.478	23623.4	909.837	6716.8	910.813	24801.2	909.779	5849.61		2125.21	0.01422	2125.21	0.0033	2125.21	0.00171	2125.21	0.0011	2125.21	0.00127	2125.21	0.00108	2136.78	0.000140936
																		910.428	23908.6	909.787	6619.14	910.763	24662.5	909.729	5926.17		2127.13	0.01241	2127.13	0.00263	2127.13	0.00123	2127.13	0.000753333	2127.13	0.000970454	2127.13	0.000723334	2138.7	0.000129137
																		910.378	23825	909.737	6630.08	910.713	24777.3	909.679	5806.25		2129.06	0.00978	2129.06	0.00223	2129.06	0.000926389	2129.06	0.000511805	2129.06	0.000747272	2129.06	0.000538938	2140.63	8.73387e-05
																		910.328	23625.4	909.687	6735.16	910.663	24848	909.629	5902.73		2130.99	0.0088	2130.99	0.00193	2130.99	0.000778333	2130.99	0.000370278	2130.99	0.000584091	2130.99	0.000474545	2142.56	-4.46029e-06
																		910.278	23692.2	909.637	6704.3	910.613	24904.7	909.579	5967.97		2132.92	0.0073	2132.92	0.00175	2132.92	0.000700277	2132.92	0.00025875	2132.92	0.00056091	2132.92	0.000410153	2144.49	-6.62584e-05
																		910.228	23820.3	909.587	6680.86	910.563	24927	909.529	5933.98		2134.85	0.00652	2134.85	0.0016	2134.85	0.000632222	2134.85	0.000177222	2134.85	0.000537727	2134.85	0.000375758	2146.42	-7.80574e-05
																		910.178	23832	909.537	6722.27	910.513	24946.5	909.479	5876.17		2136.78	0.00554	2136.78	0.00146	2136.78	0.000544166	2136.78	0.000125695	2136.78	0.000444546	2136.78	0.000331365	2148.35	-8.98555e-05
																		910.128	23666	909.487	6693.36	910.463	25060.2	909.429	5897.27		2138.71	0.00453	2138.71	0.00135	2138.71	0.000496111	2138.71	8.41667e-05	2138.71	0.000421363	2138.71	0.00025697	2150.28	-9.16545e-05
																		910.078	23806.3	909.437	6725.39	910.413	25006.3	909.379	5842.58		2140.63	0.00383	2140.63	0.00131	2140.63	0.000488055	2140.63	8.26393e-05	2140.63	0.000418182	2140.63	0.000242577	2152.2	-8.34526e-05
																		910.028	23905.5	909.387	6746.09	910.363	25045.3	909.329	5928.91		2142.56	0.0027	2142.56	0.00128	2142.56	0.00048	2142.56	0.000101111	2142.56	0.000425	2142.56	0.000278182	2154.13	-0.000125252
																		909.978	24016.4	909.337	6676.56	910.313	25043	909.279	5915.23		2144.49	0.00308	2144.49	0.00128	2144.49	0.000481944	2144.49	0.000109584	2144.49	0.000461818	2144.49	0.000293789	2156.06	-0.000157051
																		909.928	23966.4	909.287	6676.95	910.263	24946.5	909.229	5972.27		2146.42	0.00383	2146.42	0.00129	2146.42	0.000483889	2146.42	0.000118056	2146.42	0.000468636	2146.42	0.000319394	2157.99	-0.000178849
																		909.878	23953.5	909.237	6745.7	910.213	24944.5	909.179	5905.86		2148.35	0.00427	2148.35	0.00126	2148.35	0.000435833	2148.35	0.000116528	2148.35	0.000435455	2148.35	0.000305002	2159.92	-0.000250647
																		909.828	23926.6	909.187	6763.28	910.163	24977.3	909.129	5937.89		2150.28	0.00505	2150.28	0.00117	2150.28	0.000427778	2150.28	7.50002e-05	2150.28	0.000412272	2150.28	0.000280606	2161.85	-0.000262446
																		909.778	23986.3	909.137	6717.19	910.113	25084	909.079	6041.8		2152.2	0.00535	2152.2	0.00109	2152.2	0.000439722	2152.2	6.34725e-05	2152.2	0.000409091	2152.2	0.000276213	2163.78	-0.000264244
																		909.728	23935.9	909.087	6863.28	910.063	25210.2	909.029	5977.73		2154.13	0.00601	2154.13	0.00102	2154.13	0.000421667	2154.13	2.19445e-05	2154.13	0.000395908	2154.13	0.000261818	2165.7	-0.000286043
																		909.678	24060.5	909.037	6821.48	910.013	25137.5	908.979	5935.55		2156.06	0.00621	2156.06	0.000992998	2156.06	0.00041361	2156.06	1.04172e-05	2156.06	0.000372727	2156.06	0.000217426	2167.63	-0.000357841
																		909.628	24213.3	908.987	6844.92	909.963	25104.3	908.929	5939.45		2157.99	0.00684	2157.99	0.000931738	2157.99	0.000355555	2157.99	2.88891e-05	2157.99	0.000359545	2157.99	0.00024303	2169.56	-0.00041964
																		909.578	24220.3	908.937	6721.09	909.913	25150	908.879	5982.42		2159.92	0.00694	2159.92	0.000870468	2159.92	0.000337499	2159.92	4.73614e-05	2159.92	0.000376364	2159.92	0.000268638	2171.49	-0.000421439
																		909.528	24242.6	908.887	6826.17	909.863	25249.6	908.829	6033.98		2161.85	0.00734	2161.85	0.000759207	2161.85	0.000329444	2161.85	2.58336e-05	2161.85	0.000383181	2161.85	0.000214243	2173.42	-0.000373237
																		909.478	24246.5	908.837	6844.14	909.813	25048.8	908.779	5955.08		2163.77	0.00729	2163.77	0.000637938	2163.77	0.000281388	2163.77	4.30613e-06	2163.77	0.000350001	2163.77	0.00016985	2175.35	-0.000355035
																		909.428	24245.7	908.787	6798.05	909.763	25166.8	908.729	5896.88		2165.7	0.00749	2165.7	0.000546681	2165.7	0.000213334	2165.7	-8.72225e-05	2165.7	0.000276817	2165.7	0.000135454	2177.28	-0.000396834
																		909.378	24200.4	908.737	6803.13	909.713	25219.5	908.679	5955.86		2167.63	0.00728	2167.63	0.000485411	2167.63	0.000155277	2167.63	-0.000168749	2167.63	0.000163636	2167.63	5.10616e-05	2179.2	-0.000418633
																		909.328	24169.1	908.687	6867.97	909.663	25177	908.629	5966.02		2169.56	0.00741	2169.56	0.00040415	2169.56	0.000127222	2169.56	-0.000140278	2169.56	0.000170454	2169.56	3.66666e-05	2181.13	-0.000400432
																		909.278	24358.6	908.637	6860.94	909.613	25155.9	908.579	6001.95		2171.49	0.00717	2171.49	0.00028288	2171.49	0.000139166	2171.49	-0.000141805	2171.49	0.000157273	2171.49	2.22738e-05	2183.06	-0.00038223
																		909.228	24245.3	908.587	6879.69	909.563	25229.7	908.529	6030.08		2173.42	0.00709	2173.42	0.000181621	2173.42	9.11111e-05	2173.42	-0.000193333	2173.42	8.40904e-05	2173.42	-2.12096e-06	2184.99	-0.000344029
																		909.178	24257.8	908.537	6874.22	909.513	25310.5	908.479	5949.61		2175.35	0.00668	2175.35	9.03508e-05	2175.35	2.3055e-05	2175.35	-0.000254861	2175.35	6.09094e-05	2175.35	-2.65137e-05	2186.92	-0.000325827
																		909.128	24307.8	908.487	6955.47	909.463	25150	908.429	5981.64		2177.27	0.00652	2177.27	3.9091e-05	2177.27	-2.5e-05	2177.27	-0.000276389	2177.27	5.77267e-05	2177.27	-4.09089e-05	2188.85	-0.000367626
																		909.078	24187.1	908.437	6850.39	909.413	25232.4	908.379	6085.94		2179.2	0.00611	2179.2	-3.21787e-05	2179.2	-7.30564e-05	2179.2	-0.000307916	2179.2	7.45459e-05	2179.2	-3.53016e-05	2190.77	-0.000399424
																		909.028	24290.2	908.387	6812.11	909.363	25158.2	908.329	6062.11		2181.13	0.00582	2181.13	-0.000123437	2181.13	-8.11109e-05	2181.13	-0.000319445	2181.13	0.000111363	2181.13	-1.96969e-05	2192.7	-0.000361223
																		908.978	24365.6	908.337	6935.55	909.313	25203.5	908.279	6066.41		2183.06	0.00534	2183.06	-0.000174705	2183.06	-8.91671e-05	2183.06	-0.000330972	2183.06	7.81815e-05	2183.06	-5.409e-05	2194.63	-0.000303021
																		908.928	24411.7	908.287	6917.19	909.263	25385.2	908.229	6101.17		2184.99	0.00503	2184.99	-0.000195966	2184.99	-0.000117222	2184.99	-0.0003325	2184.99	5.49994e-05	2184.99	-4.84848e-05	2196.56	-0.00031482
																		908.878	24552.7	908.237	6880.86	909.213	25502.3	908.179	5989.06		2186.92	0.00447	2186.92	-0.000287236	2186.92	-0.000145278	2186.92	-0.000364027	2186.92	1.1818e-05	2186.92	-8.28778e-05	2198.49	-0.000296618
																		908.828	24443	908.187	6996.48	909.163	25464.1	908.129	6005.08		2188.85	0.00405	2188.85	-0.000388497	2188.85	-0.000163334	2188.85	-0.000425555	2188.85	-2.13642e-05	2188.85	-0.000137273	2200.42	-0.000268417
																		908.778	24614.8	908.137	7007.42	909.113	25583.2	908.079	6073.83		2190.77	0.00356	2190.77	-0.000379766	2190.77	-0.000141389	2190.77	-0.000397083	2190.77	-1.45452e-05	2190.77	-0.000121665	2202.34	-0.000260215
																		908.728	24615.2	908.087	6967.19	909.063	25564.5	908.029	6051.56		2192.7	0.0032	2192.7	-0.000391026	2192.7	-0.000159445	2192.7	-0.000388611	2192.7	-2.77279e-05	2192.7	-0.00014606	2204.27	-0.000232014
																		908.678	24645.3	908.037	6917.58	909.013	25573.4	907.979	6070.31		2194.63	0.0027	2194.63	-0.000432294	2194.63	-0.0002175	2194.63	-0.000380138	2194.63	-2.09091e-05	2194.63	-0.000180453	2206.2	-0.000213812
																		908.628	24568.4	907.987	6870.31	908.963	25545.7	907.929	6061.72		2196.56	0.00236	2196.56	-0.000403554	2196.56	-0.000175556	2196.56	-0.000321667	2196.56	-4.0921e-06	2196.56	-0.000124849	2208.13	-0.000235611
																		908.578	24705.9	907.937	6958.2	908.913	25670.7	907.879	6096.88		2198.49	0.0019	2198.49	-0.000374824	2198.49	-0.000153612	2198.49	-0.000343194	2198.49	3.27274e-05	2198.49	-0.000119241	2210.06	-0.00017741
																		908.528	24588.3	907.887	6987.11	908.863	25767.6	907.829	6039.45		2200.42	0.00156	2200.42	-0.000376083	2200.42	-0.000141667	2200.42	-0.000334722	2200.42	4.95444e-05	2200.42	-0.000123636	2211.99	-9.92086e-05
																		908.478	24731.3	907.837	6970.7	908.813	25620.7	907.779	6091.02		2202.34	0.00115	2202.34	-0.000407353	2202.34	-0.000129723	2202.34	-0.000326249	2202.34	-1.36366e-05	2202.34	-0.000148029	2213.92	-8.10076e-05
																		908.428	24771.5	907.787	6986.72	908.763	25776.6	907.729	6097.27		2204.27	0.000957116	2204.27	-0.000388614	2204.27	-8.77781e-05	2204.27	-0.000297778	2204.27	-2.68187e-05	2204.27	-0.000112424	2215.84	-7.28057e-05
																		908.378	24864.1	907.737	6955.08	908.713	25917.2	907.679	6117.58		2206.2	0.000705673	2206.2	-0.000339883	2206.2	-6.58339e-05	2206.2	-0.000289305	2206.2	0	2206.2	-4.68168e-05	2217.77	-5.46038e-05
																		908.328	24798.8	907.687	6969.92	908.663	25815.2	907.629	6150.78		2208.13	0.000464286	2208.13	-0.00036114	2208.13	-6.38888e-05	2208.13	-0.000310834	2208.13	0	2208.13	-3.12122e-05	2219.7	-4.64029e-05
																		908.278	24778.5	907.637	6905.08	908.613	25924.6	907.579	6016.02		2210.06	0.000202844	2210.06	-0.00038241	2210.06	-5.19447e-05	2210.06	-0.000272361	2210.06	0	2210.06	-2.56049e-05	2221.63	-3.8201e-05
																		908.228	24929.3	907.587	6955.86	908.563	25862.5	907.529	6135.16		2211.99	0.000131442	2211.99	-0.000303671	2211.99	0	2211.99	-0.000203889	2211.99	1.9988e-05	2211.99	0	2223.56	0
																		908.178	24812.9	907.537	6942.19	908.513	26028.5	907.479	6104.3		2213.92	0	2213.92	-0.000244941	2213.92	0	2213.92	-0.000155416	2213.92	2.00038e-05	2213.92	-1.41523e-05	2225.49	1.02078e-05
																		908.128	24848.4	907.487	6882.81	908.463	26075.4	907.429	6052.34		2215.84	0	2215.84	-0.0002362	2215.84	0	2215.84	-0.000106944	2215.84	-6.00117e-05	2215.84	-1.8333e-05	2227.42	-9.61538e-06
																		908.078	24790.6	907.437	6987.5	908.413	26107	907.379	6178.52		2217.77	0	2217.77	-0.00014747	2217.77	0	2217.77	-6.84719e-05	2217.77	-4.99926e-05	2217.77	-2.24827e-05	2229.34	-5.94076e-05
																		908.028	24901.6	907.387	6980.08	908.363	26135.9	907.329	6079.69		2219.7	0	2219.7	-4.87302e-05	2219.7	1.97411e-05	2219.7	0	2219.7	-2.00077e-05	2219.7	-5.66633e-05	2231.27	-7.92308e-05
																		907.978	24798.4	907.337	6973.44	908.313	26073.8	907.279	6142.58		2221.63	-0.00017262	2221.63	0	2221.63	-3.04867e-05	2221.63	-5.58651e-05	2221.63	-5.99922e-05	2221.63	-0.000110816	2233.2	-6.9023e-05
																		907.928	24932.8	907.287	6916.41	908.263	26243.4	907.229	6063.67		2223.56	-0.000265267	2223.56	0	2223.56	-8.07519e-05	2223.56	-0.000101771	2223.56	-0.000110014	2223.56	-0.000135002	2235.13	-6.88462e-05
																		907.878	25000.4	907.237	6946.48	908.213	26163.3	907.179	6042.58		2225.49	-0.000347889	2225.49	-4.57634e-05	2225.49	-0.00010098	2225.49	-9.76362e-05	2225.49	-0.000109998	2225.49	-0.000119155	2237.06	-6.86383e-05
																		907.828	24857	907.187	6930.47	908.163	26203.5	907.129	6184.77		2227.42	-0.000370531	2227.42	-5.15766e-05	2227.42	-5.12359e-05	2227.42	-7.35323e-05	2227.42	-9.00099e-05	2227.42	-8.33329e-05	2238.99	-5.84615e-05
																		907.778	24871.9	907.137	6930.08	908.113	26284	907.079	6077.73		2229.34	-0.000413152	2229.34	-2.73408e-05	2229.34	-2.14635e-05	2229.34	-4.93973e-05	2229.34	-8.99941e-05	2229.34	-7.74854e-05	2240.91	-6.82537e-05
																		907.728	24810.9	907.087	6942.58	908.063	26315.2	907.029	6128.13		2231.27	-0.000385792	2231.27	-2.31536e-05	2231.27	3.82805e-05	2231.27	-3.52936e-05	2231.27	-4.00064e-05	2231.27	-4.1663e-05	2242.84	-7.80769e-05
																		907.678	24952.7	907.037	6998.05	908.013	26265.6	906.979	6113.67		2233.2	-0.000438412	2233.2	-5.89173e-05	2233.2	5.80528e-05	2233.2	-6.11584e-05	2233.2	-1.99904e-05	2233.2	-1.58155e-05	2244.77	-3.78691e-05
																		907.628	24718	906.987	6898.83	907.963	26228.5	906.929	6074.61		2235.13	-0.000461056	2235.13	-0.000124737	2235.13	1.77934e-05	2235.13	-6.70578e-05	2235.13	-7.00056e-05	2235.13	-5.9996e-05	2246.7	2.30769e-06
																		907.578	24818	906.937	6969.53	907.913	26356.3	906.879	6079.69		2237.06	-0.000483682	2237.06	-0.000160511	2237.06	1.75594e-05	2237.06	-8.29298e-05	2237.06	-0.000109996	2237.06	-7.41543e-05	2248.63	2.51551e-06
																		907.528	24812.1	906.887	6936.33	907.863	26357	906.829	6078.13		2238.99	-0.000436324	2238.99	-0.00016633	2238.99	2.73004e-05	2238.99	-9.88293e-05	2238.99	-9.00114e-05	2238.99	-5.83349e-05	2250.56	3.26923e-05
																		907.478	24970.3	906.837	6898.44	907.813	26443	906.779	6087.89		2240.91	-0.000388943	2240.91	-0.000172088	2240.91	5.70759e-05	2240.91	-8.46909e-05	2240.91	-6.99924e-05	2240.91	-0.000102485	2252.49	8.29001e-05
																		907.428	24888.3	906.787	6828.52	907.763	26595.7	906.729	6123.83		2242.84	-0.000331586	2242.84	-0.000177906	2242.84	5.68168e-05	2242.84	-9.05903e-05	2242.84	-6.00081e-05	2242.84	-0.000116665	2254.41	0.000133077
																		907.378	24863.3	906.737	6833.2	907.713	26489.5	906.679	6117.97		2244.77	-0.000374207	2244.77	-0.00019367	2244.77	4.65889e-05	2244.77	-7.64558e-05	2244.77	-0.000119992	2244.77	-0.000120818	2256.34	0.000143285
																		907.328	24792.2	906.687	6855.86	907.663	26334.4	906.629	5996.88		2246.7	-0.000316849	2246.7	-0.000169483	2246.7	9.63328e-05	2246.7	-6.23516e-05	2246.7	-0.000120004	2246.7	-0.000104996	2258.27	0.000193462
																		907.278	24764.5	906.637	6845.31	907.613	26461.7	906.579	6036.72		2248.63	-0.000249469	2248.63	-0.000125247	2248.63	0.000176105	2248.63	-8.82168e-05	2248.63	-7.99884e-05	2248.63	-7.91481e-05	2260.2	0.000283669
																		907.228	24793	906.587	6885.94	907.563	26587.9	906.529	5978.52		2250.56	-0.000152117	2250.56	-0.000121077	2250.56	0.00020584	2250.56	-9.41226e-05	2250.56	-9.001e-05	2250.56	-9.33346e-05	2262.13	0.000333846
																		907.178	24725	906.537	6815.63	907.513	26624.6	906.479	5960.94		2252.49	-0.000104738	2252.49	-0.00010684	2252.49	0.000215612	2252.49	-5.99879e-05	2252.49	-8.99942e-05	2252.49	-8.74871e-05	2264.06	0.000364054
																		907.128	24691	906.487	6882.81	907.463	26610.2	906.429	6053.52		2254.41	2.62104e-06	2254.41	-6.26539e-05	2254.41	0.000295356	2254.41	-5.88391e-06	2254.41	-5.00065e-05	2254.41	-5.16648e-05	2265.99	0.000414231
																		907.078	24865.2	906.437	6846.48	907.413	26368.4	906.379	6008.59		2256.34	0	2256.34	-3.84176e-05	2256.34	0.000285128	2256.34	-1.17491e-05	2256.34	-5.99903e-05	2256.34	-9.58177e-05	2267.91	0.000494439
																		907.028	24753.1	906.387	6804.69	907.363	26631.3	906.329	6050.78		2258.27	0	2258.27	-4.42359e-05	2258.27	0.000274869	2258.27	-5.76485e-05	2258.27	-9.00058e-05	2258.27	-0.000109998	2269.84	0.000554615
																		906.978	24584.4	906.337	6791.02	907.313	26667.6	906.279	5930.86		2260.2	0	2260.2	0	2260.2	0.000324641	2260.2	-6.35137e-05	2260.2	-4.999e-05	2260.2	-0.000114151	2271.77	0.000594823
																		906.928	24560.2	906.287	6819.53	907.263	26482	906.229	5946.88		2262.13	0	2262.13	0	2262.13	0.000344385	2262.13	-5.94095e-05	2262.13	-7.00021e-05	2262.13	-0.000148328	2273.7	0.000605
																		906.878	24747.3	906.237	6832.42	907.213	26493.8	906.179	5889.84		2264.06	-0.000162053	2264.06	-6.10149e-05	2264.06	0.000344157	2264.06	-9.52747e-05	2264.06	-0.000139986	2264.06	-0.000212481	2275.63	0.000585208
																		906.828	24532.4	906.187	6779.3	907.163	26489.5	906.129	5946.88		2265.99	-0.000264237	2265.99	-8.21239e-05	2265.99	0.000393892	2265.99	-0.000101181	2265.99	-0.000140008	2265.99	-0.000236667	2277.56	0.000565385
																		906.778	24575	906.137	6727.73	907.113	26525.8	906.079	5856.64		2267.91	-0.00036629	2267.91	-8.31394e-05	2267.91	0.000423664	2267.91	-8.70461e-05	2267.91	-0.000149992	2267.91	-0.00022082	2279.49	0.000545592
																		906.728	24585.5	906.087	6821.48	907.063	26525	906.029	5815.63		2269.84	-0.000418441	2269.84	-9.42248e-05	2269.84	0.000453408	2269.84	-7.2942e-05	2269.84	-0.000160004	2269.84	-0.000174998	2281.41	0.000565769
																		906.678	24483.6	906.037	6793.75	907.013	26289.5	905.979	5955.08		2271.77	-0.000570494	2271.77	-0.00014524	2271.77	0.00046318	2271.77	-5.88071e-05	2271.77	-0.000149989	2271.77	-0.00013915	2283.34	0.000625977
																		906.628	24471.9	905.987	6751.56	906.963	26308.2	905.929	5978.91		2273.7	-0.000732656	2273.7	-0.000216333	2273.7	0.000442921	2273.7	-4.47064e-05	2273.7	-0.000130004	2273.7	-0.000143331	2285.27	0.000756154
																		906.578	24443.8	905.937	6675.78	906.913	26291.8	905.879	5973.44		2275.63	-0.000864698	2275.63	-0.000257341	2275.63	0.000462697	2275.63	-1.05683e-05	2275.63	-6.99848e-05	2275.63	-0.000137481	2287.2	0.000996362
																		906.528	24415.2	905.887	6736.33	906.863	26323.8	905.829	5873.83		2277.56	-0.000966861	2277.56	-0.000308434	2277.56	0.000522438	2277.56	3.35325e-05	2277.56	0	2277.56	-9.16613e-05	2289.13	0.00123
																		906.478	24294.5	905.837	6664.84	906.813	26266.4	905.779	5797.27		2279.49	-0.00119	2279.49	-0.000399465	2279.49	0.000582204	2279.49	5.76605e-05	2279.49	0	2279.49	-2.58195e-05	2291.06	0.0015
																		906.428	24431.3	905.787	6645.7	906.763	26287.1	905.729	5891.8		2281.41	-0.00143	2281.41	-0.000560558	2281.41	0.000591944	2281.41	5.17612e-05	2281.41	0	2281.41	0	2292.99	0.00182
																		906.378	24324.6	905.737	6603.13	906.713	26065.6	905.679	5789.84		2283.34	-0.00157	2283.34	-0.000631565	2283.34	0.00058172	2283.34	4.58993e-05	2283.34	0.000123725	2283.34	0	2294.91	0.00218
																		906.328	24232	905.687	6669.14	906.663	26105.1	905.629	5877.73		2285.27	-0.00152	2285.27	-0.000602659	2285.27	0.000531461	2285.27	0	2285.27	0.000167497	2285.27	0	2296.84	0.00257
																		906.278	24213.7	905.637	6660.16	906.613	26127.3	905.579	5814.06		2287.2	-0.00148	2287.2	-0.000663674	2287.2	0.000381233	2287.2	0	2287.2	0.000111226	2287.2	-4.83649e-05	2298.77	0.00294
																		906.228	24130.1	905.587	6573.83	906.563	25959.8	905.529	5801.95		2289.13	-0.00127	2289.13	-0.00065476	2289.13	0.000330977	2289.13	0	2289.13	0.000124993	2289.13	-2.66728e-05	2300.7	0.00339
																		906.178	24035.5	905.537	6635.94	906.513	25940.2	905.479	5777.73		2291.06	-0.00108	2291.06	-0.000525775	2291.06	0.000280749	2291.06	0	2291.06	0.000158722	2291.06	-2.50377e-05	2302.63	0.00389
																		906.128	24093	905.487	6607.81	906.463	25994.9	905.429	5771.48		2292.99	-0.000943743	2292.99	-0.000446884	2292.99	0.000160484	2292.99	0	2292.99	7.25033e-05	2292.99	-3.33269e-05	2304.56	0.00454
																		906.078	24084.8	905.437	6514.45	906.413	25877.3	905.379	5791.02		2294.91	-0.000725796	2294.91	-0.000367899	2294.91	2.02558e-05	2294.91	0	2294.91	6.23209e-06	2294.91	-6.16919e-05	2306.48	0.0054
																		906.028	23935.5	905.387	6545.31	906.363	25743	905.329	5820.7		2296.84	-0.000367947	2296.84	-0.000208985	2296.84	0	2296.84	0	2296.84	0	2296.84	0	2308.41	0.00638
																		905.978	23972.7	905.337	6585.55	906.313	25682	905.279	5798.44		2298.77	0	2298.77	0	2298.77	0	2298.77	0	2298.77	0	2298.77	0	2310.34	0.00736
																		905.928	23932.4	905.287	6598.44	906.263	25742.2	905.229	5790.63		2300.7	0	2300.7	0	2300.7	0	2300.7	0	2300.7	0	2300.7	0	2312.27	0.00823
																		905.878	23897.7	905.237	6594.14	906.213	25691	905.179	5843.36		2302.63	0	2302.63	0	2302.63	0	2302.63	0	2302.63	0	2302.63	0	2314.2	0.00885
																		905.828	23984.4	905.187	6511.72	906.163	25636.7	905.129	5755.86		2304.56	0	2304.56	0	2304.56	0	2304.56	0	2304.56	0	2304.56	0	2316.13	0.00972
																		905.778	23936.7	905.137	6614.45	906.113	25561.3	905.079	5766.8		2306.48	0	2306.48	0	2306.48	0	2306.48	0	2306.48	0	2306.48	0	2318.05	0.01141
																		905.728	23860.2	905.087	6584.38	906.063	25391.8	905.029	5717.58		2308.41	0	2308.41	0	2308.41	0	2308.41	0	2308.41	0	2308.41	0	2319.98	0.01358
																		905.678	23729.3	905.037	6597.27	906.013	25591.8	904.979	5725.78		2310.34	0	2310.34	0	2310.34	0	2310.34	0	2310.34	0	2310.34	0	2321.91	0.01566
																		905.628	23918.4	904.987	6539.06	905.963	25346.9	904.929	5710.55		2312.27	0	2312.27	0	2312.27	0	2312.27	0	2312.27	0	2312.27	0	2323.84	0.01696
																		905.578	23730.1	904.937	6461.33	905.913	25306.3	904.879	5715.23		2314.2	0	2314.2	0	2314.2	0	2314.2	0	2314.2	0	2314.2	0	2325.77	0.01786
																		905.528	23637.5	904.887	6493.36	905.863	25183.2	904.829	5809.77														2327.7	0.01965
																		905.478	23719.5	904.837	6595.31	905.813	25070.7	904.779	5820.31														2329.63	0.02193
																		905.428	23564.1	904.787	6551.95	905.763	25211.3	904.729	5762.11														2331.55	0.02316
																		905.378	23569.1	904.737	6607.03	905.713	25198.8	904.679	5804.3														2333.48	0.02335
																		905.328	23509	904.687	6630.86	905.663	25109.4	904.629	5833.59														2335.41	0.02406
																		905.278	23454.7	904.637	6612.89	905.613	25023.4	904.579	5794.53														2337.34	0.02523
																		905.228	23480.1	904.587	6586.72	905.563	25078.1	904.529	5751.17														2339.27	0.02641
																		905.178	23343.8	904.537	6512.5	905.513	24845.7	904.479	5749.22														2341.2	0.02708
																		905.128	23442.6	904.487	6461.72	905.463	25050.8	904.429	5807.03														2343.13	0.02624
																		905.078	23454.7	904.437	6559.77	905.413	25023.8	904.379	5785.94														2345.05	0.02266
																		905.028	23458.2	904.387	6578.13	905.363	24990.6	904.329	5760.16														2346.98	0.01601
																		904.978	23384.4	904.337	6519.14	905.313	24819.9	904.279	5760.16														2348.91	0.01371
																		904.928	23260.2	904.287	6541.41	905.263	24675.4	904.229	5801.17														2350.84	0.01783
																		904.878	23481.3	904.237	6554.69	905.213	24758.6	904.179	5784.77														2352.77	0.02598
																		904.828	23501.2	904.187	6473.83	905.163	24713.7	904.129	5752.34														2354.7	0.03598
																		904.778	23363.7	904.137	6465.23	905.113	24728.1	904.079	5740.63														2356.62	0.04687
																		904.728	23372.3	904.087	6565.23	905.063	24854.7	904.029	5753.13														2358.55	0.05605
																		904.678	23528.1	904.037	6618.36	905.013	24767.6	903.979	5755.08														2360.48	0.05924
																		904.628	23482.4	903.987	6600	904.963	24604.7	903.929	5824.22														2362.41	0.0567
																		904.578	23456.6	903.937	6582.03	904.913	24594.5	903.879	5848.83														2364.34	0.04952
																		904.528	23346.9	903.887	6519.14	904.863	24702.7	903.829	5816.8														2366.27	0.04047
																		904.478	23385.2	903.837	6590.23	904.813	24829.7	903.779	5755.08														2368.2	0.03182
																		904.428	23445.3	903.787	6595.7	904.763	24780.5	903.729	5863.28														2370.12	0.02447
																		904.378	23380.1	903.737	6600.78	904.713	24961.3	903.679	5821.09														2372.05	0.01873
																		904.328	23528.5	903.687	6603.52	904.663	25021.5	903.629	5848.83														2373.98	0.01432
																		904.278	23673	903.637	6618.75	904.613	24869.1	903.579	5854.69														2375.91	0.01091
																		904.228	23606.6	903.587	6687.5	904.563	24767.2	903.529	5798.05														2377.84	0.00806
																		904.178	23600.4	903.537	6662.89	904.513	24685.9	903.479	5821.88														2379.77	0.00557
																		904.128	23769.5	903.487	6721.48	904.463	24690.6	903.429	5828.91														2381.7	0.00357
																		904.078	23627.7	903.437	6630.08	904.413	24966	903.379	5895.7														2383.62	0.00215
																		904.028	23659.4	903.387	6587.89	904.363	24889.8	903.329	5883.59														2385.55	0.00129
																		903.978	23669.9	903.337	6691.02	904.313	24717.2	903.279	5900.78														2387.48	0.000896362
																		903.928	23680.9	903.287	6725.39	904.263	24800.8	903.229	5896.09														2389.41	0.000736538
																		903.878	23745.3	903.237	6642.97	904.213	24898	903.179	5872.66														2391.34	0.000616746
																		903.828	23611.3	903.187	6641.8	904.163	24839.1	903.129	5911.72														2393.27	0.000536923
																		903.778	23793.4	903.137	6719.92	904.113	24853.5	903.079	5857.42														2395.2	0.000527131
																		903.728	23725.4	903.087	6710.94	904.063	24904.3	903.029	5862.11														2397.12	0.000497308
																		903.678	23805.9	903.037	6733.98	904.013	25033.6	902.979	5985.94														2399.05	0.000427516
																		903.628	23898.4	902.987	6726.56	903.963	24976.6	902.929	5921.88														2400.98	0.000427692
																		903.578	23784.4	902.937	6744.92	903.913	24980.9	902.879	6034.77														2402.91	0.0004479
																		903.528	24057.4	902.887	6735.16	903.863	25016.8	902.829	6026.56														2404.84	0.000378077
																		903.478	24057.4	902.837	6755.08	903.813	25113.7	902.779	5969.53														2406.77	0.000308285
																		903.428	24012.1	902.787	6878.91	903.763	25287.1	902.729	6030.86														2408.7	0.000308462
																		903.378	24231.3	902.737	6864.06	903.713	25136.3	902.679	6053.91														2410.62	0.000308669
																		903.328	24258.6	902.687	6840.63	903.663	25202.3	902.629	5962.5														2412.55	0.000238846
																		903.278	24139.8	902.637	6817.58	903.613	25243.4	902.579	5999.61														2414.48	0.000159054
																		903.228	24382.8	902.587	6903.91	903.563	25393.4	902.529	6025.78														2416.41	0.000139231
																		903.178	24550	902.537	6907.81	903.513	25457.8	902.479	6022.66														2418.34	0.000159439
																		903.128	24540.6	902.487	6861.72	903.463	25433.2	902.429	6082.03														2420.27	0.000129615
																		903.078	24774.6	902.437	6996.48	903.413	25422.7	902.379	6070.7														2422.19	5.98232e-05
																		903.028	24737.1	902.387	7011.33	903.363	25359.4	902.329	6058.98														2424.12	-8.67362e-19
																		902.978	24759	902.337	6950	903.313	25415.6	902.279	6126.17														2426.05	0
																		902.928	24909.4	902.287	6998.83	903.263	25419.9	902.229	6074.22														2427.98	0
																		902.878	24905.5	902.237	7083.98	903.213	25582	902.179	6150														2429.91	0
																		902.828	25068.8	902.187	7110.16	903.163	25607.4	902.129	6176.95
																		902.778	25196.5	902.137	7060.94	903.113	25640.2	902.079	6155.47
																		902.728	25158.6	902.087	7056.64	903.063	25684.8	902.029	6096.88
																		902.678	25296.9	902.037	7128.13	903.013	25678.1	901.979	6227.73
																		902.628	25385.5	901.987	7228.91	902.963	25672.3	901.929	6246.88
																		902.578	25464.1	901.937	7221.88	902.913	25861.3	901.879	6250.78
																		902.528	25554.7	901.887	7235.55	902.863	25818.4	901.829	6214.06
																		902.478	25729.7	901.837	7288.28	902.813	25842.2	901.779	6314.84
																		902.428	25701.6	901.787	7363.67	902.763	25935.5	901.729	6344.14
																		902.378	25895.3	901.737	7321.48	902.713	26019.1	901.679	6317.58
																		902.328	26252	901.687	7323.44	902.663	26031.6	901.629	6340.63
																		902.278	26350	901.637	7377.34	902.613	26209.4	901.579	6347.27
																		902.228	26124.2	901.587	7375.78	902.563	26072.7	901.529	6419.14
																		902.178	26359.8	901.537	7421.09	902.513	26223.4	901.479	6509.38
																		902.128	26462.9	901.487	7457.81	902.463	26178.9	901.429	6523.44
																		902.078	26695.7	901.437	7473.05	902.413	26202.7	901.379	6605.47
																		902.028	26581.6	901.387	7476.95	902.363	26482.8	901.329	6654.3
																		901.978	26665.2	901.337	7502.73	902.313	26486.3	901.279	6634.38
																		901.928	26638.7	901.287	7557.42	902.263	26537.5	901.229	6638.28
																		901.878	26719.9	901.237	7554.3	902.213	26809	901.179	6737.11
																		901.828	26974.6	901.187	7600	902.163	26837.5	901.129	6741.41
																		901.778	26948.8	901.137	7694.53	902.113	26995.3	901.079	6760.94
																		901.728	26995.7	901.087	7700.39	902.063	27107.4	901.029	6716.02
																		901.678	26873	901.037	7735.16	902.013	27121.5	900.979	6855.08
																		901.628	27052.3	900.987	7745.31	901.963	27357.4	900.929	6923.83
																		901.578	27194.1	900.937	7725.39	901.913	27633.2	900.879	6957.42
																		901.528	27137.9	900.887	7695.31	901.863	27716.4	900.829	6971.48
																		901.478	27182	900.837	7744.53	901.813	27703.1	900.779	6940.63
																		901.428	27196.5	900.787	7811.72	901.763	27753.5	900.729	6986.33
																		901.378	27266	900.737	7868.75	901.713	28089.5	900.679	6969.92
																		901.328	27339.1	900.687	7921.48	901.663	28323	900.629	6955.47
																		901.278	27468.4	900.637	7832.42	901.613	28539.1	900.579	6910.94
																		901.228	27391	900.587	7925.39	901.563	28719.1	900.529	6939.45
																		901.178	27382	900.537	7970.7	901.513	28793.4	900.479	6903.91
																		901.128	27487.9	900.487	7965.23	901.463	28914.5	900.429	6986.33
																		901.078	27622.7	900.437	7845.31	901.413	29234.8	900.379	6885.94
																		901.028	27605.1	900.387	7937.11	901.363	29330.5	900.329	6791.02
																		900.978	27605.9	900.337	7836.33	901.313	29492.6	900.279	6810.94
																		900.928	27722.3	900.287	7794.53	901.263	29562.5	900.229	6734.38
																		900.878	27871.9	900.237	7779.69	901.213	29758.6	900.179	6696.48
																		900.828	27811.7	900.187	7840.23	901.163	30075.8	900.129	6642.58
																		900.778	28019.1	900.137	7828.52	901.113	30384.8	900.079	6602.34
																		900.728	27936.3	900.087	7776.17	901.063	30500	900.029	6601.17
																		900.678	28160.9	900.037	7708.2	901.013	30672.7	899.979	6567.58
																		900.628	28358.2	899.987	7648.83	900.963	30840.2	899.929	6452.73
																		900.578	28238.3	899.937	7595.31	900.913	30781.3	899.879	6447.66
																		900.528	28384.8	899.887	7554.69	900.863	30951.6	899.829	6417.97
																		900.478	28512.1	899.837	7558.59	900.813	30893.4	899.779	6378.13
																		900.428	28548.8	899.787	7513.28	900.763	31152.7	899.729	6387.11
																		900.378	28595.7	899.737	7460.94	900.713	31027.7	899.679	6416.8
																		900.328	28628.1	899.687	7379.69	900.663	31093.4	899.629	6339.84
																		900.278	28781.6	899.637	7379.3	900.613	30864.5	899.579	6407.81
																		900.228	28864.8	899.587	7376.95	900.563	30816	899.529	6269.92
																		900.178	28707.4	899.537	7435.55	900.513	30750	899.479	6320.31
																		900.128	28787.5	899.487	7355.47	900.463	30732.4	899.429	6309.77
																		900.078	28704.3	899.437	7404.69	900.413	30357.4	899.379	6361.33
																		900.028	28661.3	899.387	7401.95	900.363	30301.6	899.329	6445.31
																		899.978	28719.1	899.337	7409.77	900.313	30168	899.279	6510.55
																		899.928	28693	899.287	7474.61	900.263	29803.1	899.229	6409.38
																		899.878	28662.1	899.237	7468.75	900.213	29523.8	899.179	6525.78
																		899.828	28635.5	899.187	7637.5	900.163	29343.4	899.129	6517.58
																		899.778	28509	899.137	7593.36	900.113	29108.2	899.079	6601.17
																		899.728	28527.3	899.087	7576.17	900.063	28893	899.029	6621.48
																		899.678	28432.8	899.037	7609.38	900.013	28779.7	898.979	6626.56
																		899.628	28332	898.987	7620.7	899.963	28628.5	898.929	6655.08
																		899.578	28402	898.937	7707.42	899.913	28227	898.879	6772.27
																		899.528	28255.9	898.887	7758.98	899.863	27971.1	898.829	6797.66
																		899.478	28078.9	898.837	7857.81	899.813	28050.8	898.779	6850.78
																		899.428	28055.1	898.787	7889.45	899.763	27846.5	898.729	6877.73
																		899.378	28102	898.737	7883.59	899.713	27653.1	898.679	6909.77
																		899.328	28200	898.687	7987.89	899.663	27723.8	898.629	6963.28
																		899.278	28149.6	898.637	7982.03	899.613	27853.9	898.579	7072.66
																		899.228	28225.4	898.587	7994.14	899.563	27766.4	898.529	7042.19
																		899.178	28210.5	898.537	8146.09	899.513	27892.2	898.479	7112.89
																		899.128	28185.2	898.487	8057.81	899.463	27914.1	898.429	7064.45
																		899.078	28156.3	898.437	8112.89	899.413	28004.7	898.379	7208.98
																		899.028	28364.5	898.387	8234.38	899.363	28500.4	898.329	7174.22
																		898.978	28209.4	898.337	8214.84	899.313	28585.5	898.279	7144.14
																		898.928	28143.8	898.287	8118.75	899.263	28768.8	898.229	7144.14
																		898.878	28103.9	898.237	8105.08	899.213	28890.6	898.179	7157.03
																		898.828	28248.4	898.187	8143.36	899.163	28956.3	898.129	7216.8
																		898.778	28227.7	898.137	8161.72	899.113	29119.1	898.079	7233.2
																		898.728	28075.8	898.087	8117.58	899.063	29450	898.029	7197.66
																		898.678	28108.2	898.037	8076.17	899.013	29900.8	897.979	7169.53
																		898.628	28205.9	897.987	8047.27	898.963	29971.1	897.929	7093.36
																		898.578	28157	897.937	8169.53	898.913	30148.4	897.879	7021.09
																		898.528	28225.4	897.887	8073.83	898.863	30612.5	897.829	6941.02
																		898.478	28313.3	897.837	7872.66	898.813	31001.6	897.779	6837.11
																		898.428	28241.4	897.787	7862.5	898.763	31069.1	897.729	6845.31
																		898.378	28297.7	897.737	7783.59	898.713	31260.9	897.679	6745.7
																		898.328	28147.7	897.687	7750.39	898.663	31503.9	897.629	6649.22
																		898.278	28082.4	897.637	7703.91	898.613	31675.4	897.579	6582.81
																		898.228	27985.5	897.587	7635.94	898.563	31857.4	897.529	6606.64
																		898.178	28071.9	897.537	7492.58	898.513	32105.5	897.479	6598.44
																		898.128	28262.5	897.487	7417.58	898.463	32177.7	897.429	6324.22
																		898.078	28003.9	897.437	7353.52	898.413	32364.1	897.379	6278.91
																		898.028	27894.1	897.387	7184.38	898.363	32450.8	897.329	6178.52
																		897.978	27777	897.337	7114.45	898.313	32404.7	897.279	6144.53
																		897.928	27614.5	897.287	7107.03	898.263	32338.7	897.229	6081.64
																		897.878	27396.5	897.237	6908.98	898.213	32332.4	897.179	6015.63
																		897.828	27298	897.187	6846.48	898.163	32468	897.129	5919.14
																		897.778	27166.4	897.137	6742.58	898.113	32254.3	897.079	5747.66
																		897.728	27095.3	897.087	6605.86	898.063	32170.7	897.029	5654.3
																		897.678	26984.4	897.037	6501.95	898.013	32001.2	896.979	5651.56
																		897.628	26712.1	896.987	6423.83	897.963	31691	896.929	5546.88
																		897.578	26311.3	896.937	6340.23	897.913	31613.3	896.879	5439.45
																		897.528	26163.3	896.887	6253.91	897.863	31326.2	896.829	5416.8
																		897.478	25814.8	896.837	6218.36	897.813	31082.4	896.779	5430.08
																		897.428	25625	896.787	6105.08	897.763	30623	896.729	5335.94
																		897.378	25303.1	896.737	6146.09	897.713	30188.7	896.679	5296.48
																		897.328	25158.2	896.687	6015.23	897.663	29853.5	896.629	5246.88
																		897.278	24910.9	896.637	5889.06	897.613	29505.9	896.579	5156.64
																		897.228	24553.9	896.587	5888.67	897.563	29246.5	896.529	5109.77
																		897.178	24245.7	896.537	5843.75	897.513	28696.9	896.479	5087.89
																		897.128	23851.6	896.487	5662.89	897.463	28252.7	896.429	4996.88
																		897.078	23574.6	896.437	5690.23	897.413	27769.1	896.379	4987.89
																		897.028	23200.4	896.387	5685.94	897.363	27431.6	896.329	4986.72
																		896.978	22965.6	896.337	5652.34	897.313	27082	896.279	4974.22
																		896.928	22762.5	896.287	5609.38	897.263	26560.2	896.229	4867.58
																		896.878	22482.4	896.237	5554.69	897.213	26181.6	896.179	4872.27
																		896.828	22374.6	896.187	5521.09	897.163	25734	896.129	4841.02
																		896.778	22050	896.137	5485.16	897.113	25253.1	896.079	4805.86
																		896.728	21700.8	896.087	5476.56	897.063	24947.3	896.029	4799.22
																		896.678	21427	896.037	5331.25	897.013	24620.7	895.979	4775.39
																		896.628	21190.2	895.987	5367.19	896.963	24221.1	895.929	4673.05
																		896.578	20907.4	895.937	5388.28	896.913	23911.3	895.879	4710.94
																		896.528	20854.3	895.887	5327.34	896.863	23602	895.829	4744.53
																		896.478	20716.4	895.837	5292.97	896.813	23166	895.779	4657.03
																		896.428	20359.8	895.787	5306.64	896.763	23005.5	895.729	4623.05
																		896.378	20200.8	895.737	5259.77	896.713	22725.4	895.679	4662.11
																		896.328	20172.3	895.687	5291.41	896.663	22509.4	895.629	4690.63
																		896.278	20044.5	895.637	5264.45	896.613	22308.2	895.579	4657.81
																		896.228	19714.1	895.587	5227.34	896.563	21978.5	895.529	4598.44
																		896.178	19565.6	895.537	5201.56	896.513	21782.4	895.479	4616.02
																		896.128	19569.5	895.487	5226.95	896.463	21503.9	895.429	4583.2
																		896.078	19416.8	895.437	5139.45	896.413	21261.3	895.379	4617.19
																		896.028	19253.1	895.387	5146.88	896.363	21286.7	895.329	4553.13
																		895.978	19187.1	895.337	5136.72	896.313	21118.8	895.279	4489.45
																		895.928	19040.2	895.287	5117.19	896.263	20966.8	895.229	4591.41
																		895.878	18871.9	895.237	5137.5	896.213	20955.1	895.179	4606.64
																		895.828	18878.5	895.187	5180.47	896.163	20775	895.129	4606.25
																		895.778	18886.7	895.137	5173.44	896.113	20640.6	895.079	4504.69
																		895.728	18627	895.087	5119.53	896.063	20391	895.029	4493.75
																		895.678	18610.2	895.037	5046.88	896.013	20277.7	894.979	4524.61
																		895.628	18584.8	894.987	5068.36	895.963	20132.8	894.929	4496.88
																		895.578	18533.6	894.937	5114.84	895.913	20000	894.879	4486.72
																		895.528	18475	894.887	5173.05	895.863	19995.7	894.829	4526.17
																		895.478	18357.8	894.837	5082.42	895.813	19888.7	894.779	4515.63
																		895.428	18355.5	894.787	4976.56	895.763	19750.4	894.729	4443.75
																		895.378	18271.9	894.737	5009.77	895.713	19719.1	894.679	4480.86
																		895.328	18193.4	894.687	5035.55	895.663	19684.8	894.629	4462.11
																		895.278	18121.5	894.637	5023.44	895.613	19466.4	894.579	4451.56
																		895.228	18023.4	894.587	5017.58	895.563	19348.4	894.529	4446.48
																		895.178	18036.3	894.537	5002.34	895.513	19411.3	894.479	4416.41
																		895.128	17974.2	894.487	5009.38	895.463	19451.6	894.429	4400.39
																		895.078	17996.9	894.437	5036.33	895.413	19262.9	894.379	4416.02
																		895.028	18090.2	894.387	5029.69	895.363	19312.5	894.329	4434.77
																		894.978	18050	894.337	5041.02	895.313	19305.5	894.279	4403.13
																		894.928	17986.3	894.287	5000.39	895.263	19127.7	894.229	4415.23
																		894.878	18069.9	894.237	5015.23	895.213	19047.3	894.179	4502.34
																		894.828	17924.2	894.187	5005.47	895.163	19063.7	894.129	4421.09
																		894.778	17861.7	894.137	5060.55	895.113	19043.4	894.079	4480.86
																		894.728	17845.7	894.087	5020.31	895.063	19011.3	894.029	4441.8
																		894.678	17782	894.037	5044.14	895.013	19019.1	893.979	4394.53
																		894.628	17848	893.987	5008.98	894.963	18835.5	893.929	4423.44
																		894.578	17803.5	893.937	4983.2	894.913	18888.3	893.879	4451.56
																		894.528	17782.8	893.887	5000	894.863	18839.8	893.829	4455.86
																		894.478	17708.6	893.837	5024.22	894.813	18798.4	893.779	4451.95
																		894.428	17819.9	893.787	5000.39	894.763	18870.7	893.729	4425
																		894.378	17731.6	893.737	5022.66	894.713	18885.2	893.679	4409.77
																		894.328	17734.4	893.687	4959.38	894.663	18761.7	893.629	4407.03
																		894.278	17806.6	893.637	4978.13	894.613	18645.3	893.579	4424.61
																		894.228	17728.9	893.587	5036.33	894.563	18648.4	893.529	4475
																		894.178	17684	893.537	5036.33	894.513	18733.6	893.479	4396.09
																		894.128	17818.4	893.487	4987.11	894.463	18619.5	893.429	4452.73
																		894.078	17752.7	893.437	4994.53	894.413	18689.5	893.379	4499.22
																		894.028	17585.2	893.387	5006.25	894.363	18625.8	893.329	4412.89
																		893.978	17647.7	893.337	5033.2	894.313	18659	893.279	4396.09
																		893.928	17793	893.287	5091.8	894.263	18579.3	893.229	4475.78
																		893.878	17771.9	893.237	5039.06	894.213	18593.8	893.179	4452.34
																		893.828	17647.3	893.187	4932.81	894.163	18794.5	893.129	4381.25
																		893.778	17757.8	893.137	5081.64	894.113	18686.3	893.079	4471.48
																		893.728	17788.7	893.087	4983.98	894.063	18563.7	893.029	4465.23
																		893.678	17800.8	893.037	5079.3	894.013	18594.1	892.979	4461.33
																		893.628	17769.9	892.987	5036.33	893.963	18532.8	892.929	4507.03
																		893.578	17800.4	892.937	5055.08	893.913	18504.7	892.879	4531.25
																		893.528	17824.6	892.887	5082.03	893.863	18505.1	892.829	4471.88
																		893.478	17974.2	892.837	5130.08	893.813	18573.4	892.779	4439.06
																		893.428	17878.9	892.787	5093.36	893.763	18609	892.729	4480.08
																		893.378	17821.5	892.737	5100.39	893.713	18709.8	892.679	4488.28
																		893.328	17937.9	892.687	5014.84	893.663	18748.4	892.629	4467.58
																		893.278	17852.3	892.637	5066.02	893.613	18661.3	892.579	4505.86
																		893.228	17960.2	892.587	5114.45	893.563	18502	892.529	4494.92
																		893.178	17939.1	892.537	5114.06	893.513	18605.5	892.479	4532.42
																		893.128	17991	892.487	5194.92	893.463	18703.1	892.429	4476.17
																		893.078	17977.7	892.437	5112.5	893.413	18808.2	892.379	4503.13
																		893.028	17992.2	892.387	5126.17	893.363	18735.2	892.329	4550.39
																		892.978	17994.5	892.337	5159.77	893.313	18776.2	892.279	4507.03
																		892.928	18099.2	892.287	5150	893.263	18695.7	892.229	4613.28
																		892.878	18153.1	892.237	5088.28	893.213	18732.4	892.179	4651.56
																		892.828	18117.6	892.187	5098.83	893.163	18848	892.129	4600.78
																		892.778	18139.1	892.137	5129.69	893.113	18846.5	892.079	4561.33
																		892.728	18256.6	892.087	5163.28	893.063	18802.7	892.029	4573.83
																		892.678	18288.3	892.037	5176.17	893.013	18925	891.979	4517.97
																		892.628	18276.2	891.987	5180.08	892.963	18935.9	891.929	4632.42
																		892.578	18197.7	891.937	5190.63	892.913	18915.6	891.879	4576.17
																		892.528	18304.3	891.887	5152.34	892.863	18998.8	891.829	4644.92
																		892.478	18468	891.837	5243.75	892.813	19028.5	891.779	4662.89
																		892.428	18223	891.787	5257.42	892.763	18925	891.729	4629.3
																		892.378	18271.9	891.737	5196.48	892.713	18958.6	891.679	4610.55
																		892.328	18446.9	891.687	5189.84	892.663	19096.9	891.629	4596.88
																		892.278	18522.3	891.637	5247.66	892.613	18956.3	891.579	4629.69
																		892.228	18563.7	891.587	5223.05	892.563	19119.5	891.529	4666.02
																		892.178	18661.3	891.537	5278.91	892.513	19163.7	891.479	4584.77
																		892.128	18644.9	891.487	5245.7	892.463	19083.6	891.429	4626.17
																		892.078	18707.8	891.437	5308.59	892.413	19062.9	891.379	4711.33
																		892.028	18649.2	891.387	5328.13	892.363	19163.7	891.329	4725.39
																		891.978	18698	891.337	5336.33	892.313	19075.8	891.279	4752.73
																		891.928	18682.8	891.287	5359.38	892.263	19223.4	891.229	4719.53
																		891.878	18846.5	891.237	5299.22	892.213	19297.7	891.179	4739.45
																		891.828	18822.3	891.187	5388.67	892.163	19351.2	891.129	4758.2
																		891.778	18851.6	891.137	5322.27	892.113	19289.5	891.079	4762.5
																		891.728	18937.1	891.087	5465.63	892.063	19262.9	891.029	4778.13
																		891.678	18834.8	891.037	5450	892.013	19398	890.979	4781.25
																		891.628	18968.4	890.987	5421.09	891.963	19310.5	890.929	4756.25
																		891.578	19160.2	890.937	5426.95	891.913	19524.6	890.879	4760.55
																		891.528	19188.3	890.887	5527.73	891.863	19438.7	890.829	4814.06
																		891.478	19157.8	890.837	5503.13	891.813	19507.4	890.779	4835.16
																		891.428	19307.4	890.787	5501.95	891.763	19694.1	890.729	4857.81
																		891.378	19271.5	890.737	5527.73	891.713	19565.6	890.679	4795.31
																		891.328	19337.9	890.687	5495.31	891.663	19674.6	890.629	4880.08
																		891.278	19362.9	890.637	5485.16	891.613	19690.6	890.579	4817.97
																		891.228	19537.5	890.587	5526.17	891.563	19710.2	890.529	4925.39
																		891.178	19661.3	890.537	5501.56	891.513	19726.6	890.479	4961.72
																		891.128	19541.8	890.487	5647.27	891.463	19826.6	890.429	4941.02
																		891.078	19603.1	890.437	5686.72	891.413	19978.1	890.379	4911.33
																		891.028	19696.9	890.387	5665.23	891.363	20069.5	890.329	4889.06
																		890.978	19789.1	890.337	5680.47	891.313	20059.8	890.279	4989.45
																		890.928	19753.9	890.287	5707.42	891.263	20220.3	890.229	5028.91
																		890.878	19844.9	890.237	5650.78	891.213	20185.5	890.179	5013.28
																		890.828	19903.5	890.187	5704.3	891.163	20273	890.129	5042.58
																		890.778	19902.7	890.137	5674.22	891.113	20154.3	890.079	5027.34
																		890.728	20016	890.087	5790.63	891.063	20333.2	890.029	5003.13
																		890.678	20208.6	890.037	5708.2	891.013	20305.1	889.979	4996.48
																		890.628	20237.5	889.987	5764.45	890.963	20320.7	889.929	5047.27
																		890.578	20269.5	889.937	5698.05	890.913	20418	889.879	5074.22
																		890.528	20385.5	889.887	5721.48	890.863	20599.2	889.829	5119.53
																		890.478	20163.7	889.837	5761.33	890.813	20725.8	889.779	5091.02
																		890.428	20416.4	889.787	5858.98	890.763	20686.7	889.729	5068.36
																		890.378	20556.3	889.737	5870.7	890.713	20826.6	889.679	5112.89
																		890.328	20578.5	889.687	5859.77	890.663	20904.3	889.629	5137.89
																		890.278	20662.5	889.637	5856.64	890.613	20946.5	889.579	5133.2
																		890.228	20671.9	889.587	5874.61	890.563	20908.6	889.529	5158.98
																		890.178	20646.1	889.537	5894.53	890.513	21028.1	889.479	5239.06
																		890.128	20732.8	889.487	5779.69	890.463	21110.9	889.429	5247.27
																		890.078	20717.2	889.437	5909.38	890.413	21237.1	889.379	5228.13
																		890.028	20694.9	889.387	5856.25	890.363	21237.5	889.329	5146.09
																		889.978	20901.6	889.337	5923.83	890.313	21223	889.279	5225.78
																		889.928	20810.9	889.287	5879.3	890.263	21484	889.229	5321.48
																		889.878	20914.5	889.237	5915.23	890.213	21393	889.179	5226.95
																		889.828	20991.4	889.187	5925.39	890.163	21552.7	889.129	5262.11
																		889.778	21118.8	889.137	6013.28	890.113	21708.6	889.079	5202.73
																		889.728	21076.2	889.087	5968.36	890.063	21772.3	889.029	5202.34
																		889.678	21148	889.037	5964.45	890.013	21849.2	888.979	5222.27
																		889.628	21078.1	888.987	6006.64	889.963	21906.3	888.929	5250.78
																		889.578	21287.9	888.937	6021.88	889.913	21945.7	888.879	5245.31
																		889.528	21251.2	888.887	6008.98	889.863	21973.8	888.829	5253.52
																		889.478	21111.3	888.837	5997.66	889.813	22062.5	888.779	5238.28
																		889.428	21169.1	888.787	6038.28	889.763	22284.4	888.729	5151.56
																		889.378	21398.4	888.737	5966.02	889.713	22038.3	888.679	5285.55
																		889.328	21287.9	888.687	5952.34	889.663	22132.4	888.629	5235.94
																		889.278	21248.4	888.637	6055.86	889.613	22372.7	888.579	5265.23
																		889.228	21320.7	888.587	6052.34	889.563	22440.6	888.529	5260.94
																		889.178	21419.9	888.537	6000	889.513	22494.9	888.479	5213.67
																		889.128	21366.4	888.487	5951.95	889.463	22487.9	888.429	5158.98
																		889.078	21312.5	888.437	5995.7	889.413	22595.7	888.379	5175
																		889.028	21257.4	888.387	5926.95	889.363	22610.2	888.329	5185.55
																		888.978	21388.7	888.337	5878.52	889.313	22679.7	888.279	5201.95
																		888.928	21385.5	888.287	5996.88	889.263	22647.7	888.229	5160.94
																		888.878	21317.2	888.237	5900.39	889.213	22577.7	888.179	5119.53
																		888.828	21374.2	888.187	5909.77	889.163	22645.3	888.129	5100
																		888.778	21469.5	888.137	5843.75	889.113	22766	888.079	5168.36
																		888.728	21360.2	888.087	5942.19	889.063	22940.6	888.029	5171.88
																		888.678	21318.8	888.037	5907.42	889.013	22836.3	887.979	5182.81
																		888.628	21330.9	887.987	5891.8	888.963	22848	887.929	5193.75
																		888.578	21257.4	887.937	5830.47	888.913	22848.8	887.879	5028.52
																		888.528	21350.4	887.887	5868.36	888.863	22875.4	887.829	5110.94
																		888.478	21387.1	887.837	5873.44	888.813	22900.8	887.779	5104.69
																		888.428	21304.7	887.787	5841.8	888.763	22841.8	887.729	5092.58
																		888.378	21269.5	887.737	5827.34	888.713	22907.8	887.679	5083.2
																		888.328	21114.8	887.687	5856.64	888.663	22850.4	887.629	5126.95
																		888.278	21135.9	887.637	5804.3	888.613	22826.6	887.579	5096.09
																		888.228	21126.6	887.587	5831.25	888.563	22745.7	887.529	5103.91
																		888.178	21148.4	887.537	5806.25	888.513	22882	887.479	5037.5
																		888.128	21102.3	887.487	5728.91	888.463	22821.9	887.429	5016.8
																		888.078	21016.8	887.437	5730.86	888.413	23032.4	887.379	5056.64
																		888.028	20975	887.387	5760.16	888.363	22902	887.329	5000.78
																		887.978	20904.3	887.337	5690.63	888.313	22723.8	887.279	4996.09
																		887.928	20747.3	887.287	5645.7	888.263	22711.3	887.229	5056.25
																		887.878	20866.4	887.237	5674.22	888.213	22635.5	887.179	5040.63
																		887.828	20932.8	887.187	5697.66	888.163	22613.3	887.129	4958.59
																		887.778	20936.7	887.137	5619.53	888.113	22545.3	887.079	4907.03
																		887.728	20795.7	887.087	5651.95	888.063	22463.7	887.029	4940.63
																		887.678	20640.2	887.037	5621.88	888.013	22398	886.979	4942.19
																		887.628	20777.7	886.987	5655.47	887.963	22380.9	886.929	4915.63
																		887.578	20693.8	886.937	5642.97	887.913	22304.3	886.879	4980.47
																		887.528	20397.3	886.887	5611.72	887.863	22296.5	886.829	4874.61
																		887.478	20442.2	886.837	5600.39	887.813	22100	886.779	4928.13
																		887.428	20429.3	886.787	5617.19	887.763	22027	886.729	4921.88
																		887.378	20519.1	886.737	5631.25	887.713	22070.3	886.679	4987.5
																		887.328	20383.2	886.687	5578.13	887.663	22119.9	886.629	4909.77
																		887.278	20251.6	886.637	5556.64	887.613	22039.8	886.579	4898.83
																		887.228	20293.8	886.587	5573.83	887.563	22055.5	886.529	4919.14
																		887.178	20352.7	886.537	5581.25	887.513	21946.1	886.479	4924.61
																		887.128	20273.4	886.487	5608.98	887.463	21913.3	886.429	4918.36
																		887.078	20344.5	886.437	5566.41	887.413	21773	886.379	4901.17
																		887.028	20198.4	886.387	5615.63	887.363	21776.2	886.329	4968.36
																		886.978	20272.3	886.337	5597.27	887.313	21632	886.279	4905.08
																		886.928	20150	886.287	5526.95	887.263	21704.3	886.229	4912.89
																		886.878	20141.4	886.237	5540.63	887.213	21675	886.179	4838.28
																		886.828	20117.6	886.187	5593.36	887.163	21668.4	886.129	4917.19
																		886.778	20004.7	886.137	5549.61	887.113	21667.2	886.079	4890.63
																		886.728	20068	886.087	5567.19	887.063	21464.1	886.029	4902.34
																		886.678	19903.1	886.037	5563.67	887.013	21382.4	885.979	4932.03
																		886.628	20003.9	885.987	5567.97	886.963	21469.9	885.929	4851.95
																		886.578	19938.3	885.937	5560.55	886.913	21443.4	885.879	4910.94
																		886.528	19937.1	885.887	5571.88	886.863	21409	885.829	4903.13
																		886.478	19899.2	885.837	5508.98	886.813	21465.2	885.779	4906.64
																		886.428	20054.7	885.787	5537.11	886.763	21431.3	885.729	4960.55
																		886.378	20025.8	885.737	5612.89	886.713	21419.1	885.679	4922.66
																		886.328	19972.3	885.687	5603.91	886.663	21268	885.629	4934.38
																		886.278	19933.2	885.637	5585.55	886.613	21309.4	885.579	4988.67
																		886.228	20027.3	885.587	5573.83	886.563	21334.8	885.529	4988.28
																		886.178	20021.9	885.537	5607.81	886.513	21213.7	885.479	4971.88
																		886.128	20018.8	885.487	5558.2	886.463	21189.5	885.429	5025.78
																		886.078	19956.3	885.437	5588.28	886.413	21206.6	885.379	4989.45
																		886.028	20052.3	885.387	5610.55	886.363	21159	885.329	5069.92
																		885.978	20053.5	885.337	5610.55	886.313	21159	885.279	4976.95
																		885.928	20045.7	885.287	5643.36	886.263	21046.1	885.229	5049.61
																		885.878	20041.8	885.237	5705.47	886.213	21223.4	885.179	5064.84
																		885.828	20013.3	885.187	5674.22	886.163	21083.6	885.129	5100.78
																		885.778	20105.9	885.137	5670.31	886.113	21144.1	885.079	5014.06
																		885.728	20244.5	885.087	5703.52	886.063	21181.3	885.029	5060.16
																		885.678	20077	885.037	5686.33	886.013	21148.8	884.979	5120.7
																		885.628	20103.1	884.987	5716.8	885.963	21266.8	884.929	5088.67
																		885.578	20287.9	884.937	5673.05	885.913	21358.6	884.879	4997.66
																		885.528	20326.6	884.887	5753.13	885.863	21307.4	884.829	5091.41
																		885.478	20333.2	884.837	5797.27	885.813	21268	884.779	5094.14
																		885.428	20343.4	884.787	5739.06	885.763	21319.9	884.729	5085.94
																		885.378	20325.4	884.737	5802.34	885.713	21335.9	884.679	5144.53
																		885.328	20418.8	884.687	5755.47	885.663	21393.8	884.629	5216.41
																		885.278	20402.3	884.637	5803.13	885.613	21381.3	884.579	5172.66
																		885.228	20359.4	884.587	5837.5	885.563	21502.7	884.529	5122.27
																		885.178	20589.1	884.537	5793.36	885.513	21442.2	884.479	5184.38
																		885.128	20631.6	884.487	5841.8	885.463	21585.5	884.429	5250
																		885.078	20849.6	884.437	5916.02	885.413	21493	884.379	5224.22
																		885.028	20710.9	884.387	5837.5	885.363	21565.2	884.329	5248.83
																		884.978	20711.7	884.337	5875.39	885.313	21573.4	884.279	5162.5
																		884.928	20855.5	884.287	5937.11	885.263	21589.1	884.229	5175.39
																		884.878	21026.2	884.237	5931.25	885.213	21732.8	884.179	5307.81
																		884.828	21059	884.187	5997.66	885.163	21841.4	884.129	5202.34
																		884.778	21141	884.137	5987.89	885.113	21830.9	884.079	5257.81
																		884.728	21194.9	884.087	6026.95	885.063	21891.4	884.029	5288.28
																		884.678	21185.5	884.037	6010.16	885.013	21863.3	883.979	5258.98
																		884.628	21158.6	883.987	6091.41	884.963	21751.2	883.929	5253.52
																		884.578	21368	883.937	6083.2	884.913	21874.2	883.879	5298.44
																		884.528	21540.6	883.887	6100.39	884.863	21893	883.829	5314.84
																		884.478	21610.9	883.837	6081.64	884.813	22029.7	883.779	5443.36
																		884.428	21689.8	883.787	6126.17	884.763	21987.9	883.729	5397.27
																		884.378	21969.5	883.737	6203.13	884.713	21969.9	883.679	5450
																		884.328	21935.9	883.687	6217.97	884.663	22123	883.629	5367.97
																		884.278	22273	883.637	6188.67	884.613	22231.3	883.579	5463.28
																		884.228	22150.8	883.587	6279.3	884.563	22305.5	883.529	5507.03
																		884.178	22298.4	883.537	6350.39	884.513	22390.6	883.479	5510.55
																		884.128	22436.7	883.487	6313.28	884.463	22350.4	883.429	5593.75
																		884.078	22543.4	883.437	6408.98	884.413	22428.5	883.379	5576.56
																		884.028	22648	883.387	6382.03	884.363	22612.9	883.329	5583.2
																		883.978	22837.9	883.337	6462.5	884.313	22553.1	883.279	5639.06
																		883.928	23157	883.287	6564.84	884.263	22557.8	883.229	5628.13
																		883.878	23147.3	883.237	6619.14	884.213	22717.6	883.179	5757.81
																		883.828	23180.9	883.187	6552.34	884.163	22654.3	883.129	5748.05
																		883.778	23359.4	883.137	6605.47	884.113	22806.6	883.079	5748.44
																		883.728	23616.8	883.087	6700.39	884.063	22965.6	883.029	5741.8
																		883.678	23471.9	883.037	6742.58	884.013	23142.6	882.979	5840.23
																		883.628	23676.6	882.987	6696.88	883.963	23253.9	882.929	5859.77
																		883.578	23824.6	882.937	6754.69	883.913	23350	882.879	5839.45
																		883.528	23650	882.887	6795.7	883.863	23372.7	882.829	5987.5
																		883.478	23847.3	882.837	6809.77	883.813	23469.9	882.779	5985.55
																		883.428	23986.3	882.787	6917.19	883.763	23580.1	882.729	6036.33
																		883.378	24071.5	882.737	6961.33	883.713	23696.9	882.679	6075.78
																		883.328	24029.3	882.687	6840.23	883.663	23821.1	882.629	6089.84
																		883.278	24105.5	882.637	6950	883.613	23977.7	882.579	6124.61
																		883.228	24072.3	882.587	6956.25	883.563	24045.7	882.529	6135.94
																		883.178	24153.9	882.537	6968.75	883.513	24307.8	882.479	6158.2
																		883.128	24096.1	882.487	6987.5	883.463	24457.4	882.429	6198.44
																		883.078	24182	882.437	6997.27	883.413	24461.3	882.379	6272.27
																		883.028	24168	882.387	7044.92	883.363	24637.1	882.329	6287.5
																		882.978	24218	882.337	7076.17	883.313	25024.6	882.279	6258.2
																		882.928	24162.1	882.287	7043.75	883.263	25169.5	882.229	6269.53
																		882.878	24136.7	882.237	7014.45	883.213	25423.8	882.179	6192.58
																		882.828	24142.6	882.187	7058.98	883.163	25420.7	882.129	6194.53
																		882.778	24061.7	882.137	7082.42	883.113	25630.1	882.079	6260.94
																		882.728	24081.6	882.087	7051.17	883.063	25868.8	882.029	6205.47
																		882.678	24071.9	882.037	7008.2	883.013	26187.5	881.979	6136.72
																		882.628	23939.8	881.987	7015.23	882.963	26376.2	881.929	6039.06
																		882.578	23875	881.937	6945.7	882.913	26603.9	881.879	5970.7
																		882.528	23932	881.887	6887.5	882.863	26741.8	881.829	5995.31
																		882.478	23898	881.837	6800.78	882.813	26973.4	881.779	5854.3
																		882.428	23992.6	881.787	6707.42	882.763	27092.2	881.729	5828.91
																		882.378	23789.1	881.737	6709.77	882.713	27486.7	881.679	5748.05
																		882.328	23642.2	881.687	6641.41	882.663	27734	881.629	5669.53
																		882.278	23584.8	881.637	6489.45	882.613	27587.9	881.579	5639.84
																		882.228	23560.2	881.587	6388.67	882.563	27697.7	881.529	5429.69
																		882.178	23535.9	881.537	6276.95	882.513	27744.5	881.479	5372.27
																		882.128	23580.5	881.487	6183.98	882.463	27994.9	881.429	5299.61
																		882.078	23424.2	881.437	6063.67	882.413	28142.2	881.379	5113.67
																		882.028	23226.2	881.387	5926.17	882.363	28168.8	881.329	5049.61
																		881.978	23064.1	881.337	5769.92	882.313	28244.9	881.279	4920.7
																		881.928	22845.7	881.287	5678.13	882.263	28255.1	881.229	4833.2
																		881.878	22715.6	881.237	5563.28	882.213	28209	881.179	4775.39
																		881.828	22661.3	881.187	5483.98	882.163	28158.6	881.129	4754.3
																		881.778	22453.5	881.137	5330.86	882.113	27835.2	881.079	4667.19
																		881.728	22256.6	881.087	5313.67	882.063	27516.8	881.029	4573.44
																		881.678	21959	881.037	5210.16	882.013	27422.7	880.979	4550.39
																		881.628	21693	880.987	5111.33	881.963	27194.9	880.929	4393.75
																		881.578	21488.3	880.937	5007.81	881.913	26814.8	880.879	4329.3
																		881.528	21125.8	880.887	4958.2	881.863	26530.9	880.829	4306.64
																		881.478	20984.4	880.837	4852.34	881.813	26071.1	880.779	4262.11
																		881.428	20756.6	880.787	4818.75	881.763	25650.4	880.729	4178.52
																		881.378	20451.2	880.737	4716.02	881.713	25215.6	880.679	4164.06
																		881.328	20023	880.687	4720.7	881.663	24883.2	880.629	4155.08
																		881.278	19647.7	880.637	4669.92	881.613	24302	880.579	4112.5
																		881.228	19308.2	880.587	4602.73	881.563	23816.4	880.529	4042.97
																		881.178	18977.7	880.537	4502.34	881.513	23185.2	880.479	4023.83
																		881.128	18734.8	880.487	4523.44	881.463	22891.8	880.429	3975.78
																		881.078	18319.5	880.437	4548.83	881.413	22335.2	880.379	3948.83
																		881.028	18159.8	880.387	4441.02	881.363	21942.6	880.329	3973.83
																		880.978	17851.2	880.337	4453.91	881.313	21430.9	880.279	3905.86
																		880.928	17541.8	880.287	4430.08	881.263	20934	880.229	3897.27
																		880.878	17316.8	880.237	4360.94	881.213	20573.8	880.179	3859.38
																		880.828	17091.8	880.187	4361.72	881.163	20162.9	880.129	3885.16
																		880.778	16802.7	880.137	4375.39	881.113	19591.4	880.079	3864.06
																		880.728	16731.3	880.087	4287.5	881.063	19436.7	880.029	3848.83
																		880.678	16577	880.037	4262.89	881.013	18980.1	879.979	3822.27
																		880.628	16191.8	879.987	4256.25	880.963	18663.3	879.929	3811.33
																		880.578	15909.8	879.937	4239.84	880.913	18496.9	879.879	3830.47
																		880.528	15780.1	879.887	4212.5	880.863	18209.8	879.829	3799.61
																		880.478	15742.2	879.837	4222.66	880.813	17788.7	879.779	3792.58
																		880.428	15537.1	879.787	4181.25	880.763	17671.9	879.729	3683.2
																		880.378	15448.4	879.737	4171.09	880.713	17477.7	879.679	3735.16
																		880.328	15171.9	879.687	4114.84	880.663	17264.5	879.629	3697.66
																		880.278	15111.3	879.637	4138.67	880.613	17130.5	879.579	3653.91
																		880.228	14998	879.587	4123.83	880.563	16898.4	879.529	3664.84
																		880.178	14887.5	879.537	4148.44	880.513	16835.5	879.479	3677.73
																		880.128	14719.1	879.487	4060.94	880.463	16718.8	879.429	3655.08
																		880.078	14669.5	879.437	4055.86	880.413	16402	879.379	3674.22
																		880.028	14517.2	879.387	4022.27	880.363	16325.8	879.329	3636.72
																		879.978	14560.2	879.337	3996.09	880.313	16305.1	879.279	3639.84
																		879.928	14443.4	879.287	4069.92	880.263	16197.3	879.229	3641.8
																		879.878	14471.5	879.237	4027.73	880.213	16092.2	879.179	3632.81
																		879.828	14339.5	879.187	4017.97	880.163	15992.6	879.129	3600
																		879.778	14273.8	879.137	4057.42	880.113	15896.1	879.079	3633.98
																		879.728	14250	879.087	3975	880.063	15751.2	879.029	3605.08
																		879.678	14113.3	879.037	3958.2	880.013	15644.1	878.979	3561.72
																		879.628	14084.8	878.987	3964.84	879.963	15523.4	878.929	3543.36
																		879.578	14182.8	878.937	3962.11	879.913	15418	878.879	3531.25
																		879.528	13896.1	878.887	3960.94	879.863	15372.7	878.829	3580.08
																		879.478	13905.9	878.837	3930.08	879.813	15227.7	878.779	3558.2
																		879.428	13891.4	878.787	3939.84	879.763	15211.3	878.729	3542.97
																		879.378	13834	878.737	3946.88	879.713	15255.9	878.679	3555.86
																		879.328	13866.8	878.687	4024.61	879.663	15058.2	878.629	3514.84
																		879.278	13775	878.637	3992.58	879.613	15004.7	878.579	3461.72
																		879.228	13759.4	878.587	3929.3	879.563	14894.5	878.529	3548.05
																		879.178	13738.3	878.537	3905.47	879.513	14993	878.479	3467.97
																		879.128	13707.8	878.487	3916.8	879.463	14885.5	878.429	3519.53
																		879.078	13614.1	878.437	3885.55	879.413	14864.5	878.379	3526.95
																		879.028	13562.1	878.387	3910.94	879.363	14721.1	878.329	3554.3
																		878.978	13698.8	878.337	3875.39	879.313	14788.7	878.279	3531.25
																		878.928	13558.2	878.287	3875	879.263	14603.5	878.229	3535.16
																		878.878	13507.4	878.237	3884.38	879.213	14607.4	878.179	3488.28
																		878.828	13510.5	878.187	3946.48	879.163	14567.6	878.129	3521.09
																		878.778	13470.3	878.137	3853.91	879.113	14553.1	878.079	3539.45
																		878.728	13514.5	878.087	3835.16	879.063	14464.8	878.029	3554.3
																		878.678	13592.6	878.037	3871.09	879.013	14525.4	877.979	3490.63
																		878.628	13455.9	877.987	3887.89	878.963	14375	877.929	3537.11
																		878.578	13450.8	877.937	3834.38	878.913	14471.5	877.879	3503.52
																		878.528	13400.4	877.887	3830.86	878.863	14441	877.829	3475
																		878.478	13449.6	877.837	3835.94	878.813	14469.5	877.779	3458.59
																		878.428	13365.6	877.787	3862.11	878.763	14362.5	877.729	3473.05
																		878.378	13406.3	877.737	3880.86	878.713	14261.7	877.679	3475
																		878.328	13456.6	877.687	3884.77	878.663	14235.9	877.629	3501.17
																		878.278	13420.3	877.637	3808.2	878.613	14305.9	877.579	3499.61
																		878.228	13424.2	877.587	3821.09	878.563	14270.3	877.529	3484.38
																		878.178	13375	877.537	3856.64	878.513	14286.7	877.479	3569.14
																		878.128	13433.2	877.487	3778.13	878.463	14204.3	877.429	3537.89
																		878.078	13336.3	877.437	3837.5	878.413	14162.5	877.379	3471.48
																		878.028	13217.2	877.387	3783.59	878.363	14134	877.329	3493.75
																		877.978	13357.8	877.337	3844.14	878.313	14323.4	877.279	3459.77
																		877.928	13310.5	877.287	3877.73	878.263	14181.3	877.229	3493.36
																		877.878	13250.4	877.237	3865.63	878.213	14002	877.179	3469.92
																		877.828	13312.5	877.187	3881.64	878.163	14095.3	877.129	3460.16
																		877.778	13268	877.137	3844.92	878.113	14076.2	877.079	3458.98
																		877.728	13342.6	877.087	3871.48	878.063	14155.9	877.029	3449.61
																		877.678	13453.5	877.037	3842.58	878.013	14124.2	876.979	3498.05
																		877.628	13302.7			877.963	14011.7
																		877.578	13244.1			877.913	14110.2
																		877.528	13292.2			877.863	14089.8
																		877.478	13206.6			877.813	14082.4
																		877.428	13190.2			877.763	14144.5
																		877.378	13316.4			877.713	14023.8
																		877.328	13255.9			877.663	14018.8
																		877.278	13271.9			877.613	14070.3
																		877.228	13346.1			877.563	14136.7
																		877.178	13292.6			877.513	14076.6
																		877.128	13218.4			877.463	13984.8
																		877.078	13143.8			877.413	14016
																		877.028	13189.5			877.363	13943.8
																		876.978	13207			877.313	14038.7
																		876.928	13200.4			877.263	14039.5
																		876.878	13155.9			877.213	13960.5
																		876.828	13265.6			877.163	13989.5
																		876.778	13368.8			877.113	13967.6
																		876.728	13290.6			877.063	13999.2
																		876.678	13196.5			877.013	13992.6
																		876.628	13120.3			876.963	14025.8
																		876.578	13235.9			876.913	13877
																		876.528	13135.2			876.863	13972.3
																		876.478	13212.1			876.813	14003.9
																		876.428	13204.3			876.763	13953.5
																		876.378	13176.6			876.713	13896.9
																		876.328	13293.4			876.663	13981.6
																		876.278	13213.3			876.613	13980.1
																		876.228	13244.9			876.563	13974.2
																		876.178	13267.2			876.513	13981.3
																		876.128	13158.6			876.463	13996.9
																		876.078	13248			876.413	14064.5
																		876.028	13177			876.363	14004.3
																		875.978	13255.5			876.313	13977.3
																		875.928	13261.7			876.263	13906.6
																		875.878	13237.1			876.213	13907.8
																		875.828	13194.5			876.163	13995.3
																		875.778	13157.8			876.113	13939.8
																		875.728	13123.8
																		875.678	13218

## Sheet: Figure 3
Figure 3a													Figure 3b													Figure 3c
Pt1/Ce		Pt1/CeCu		Ptn/Ce		Ptn/CeCu		Pt foil		PtO2			Pt1/Ce		Pt1/CeCu		Ptn/Ce		Ptn/CeCu		Pt foil		PtO2				Pt1/Ce	Pt1/CeCu	Ptn/Ce	Ptn/CeCu
Energy	Absorption	Energy	Absorption	Energy	Absorption	Energy	Absorption	Energy	Absorption	Energy	Absorption		R	X(R)	R	X(R)	R	X(R)	R	X(R)	R	X(R)	R	X(R)		Intensity	2.01495	2.0631	1.70667	1.70303
11367.4	0.02641	11367.5	0.01723	11367.4	0.03404	11367.4	0.01626	11366.4	0.00695	11367.4	0.01087		0	0.16323	0	0.12255	0	0.10097	0	0.0882	0	0.04965	0	0.08718		QPt	0.64	0.89	0.37	0.39
11371.4	0.02802	11371.4	0.01497	11371.4	0.02501	11371.4	0.0161	11371.3	0.0066	11372.2	0.01011		0.03068	0.15845	0.03068	0.12272	0.03068	0.09873	0.03068	0.08793	0.03068	0.04957	0.03068	0.09328		L(Pt-O)-Fitting	2.01	2.004	2.009	2.016
11375.4	0.01869	11375.4	0.01394	11375.4	0.01657	11375.3	0.01411	11376.5	0.00635	11377.3	0.0094		0.06136	0.14457	0.06136	0.12306	0.06136	0.0923	0.06136	0.08726	0.06136	0.04942	0.06136	0.10804		L(Pt-O)-Fitting-error bar	0.008	0.006	0.013	0.014
11379.2	0.01513	11379.3	0.01102	11379.4	0.0245	11379.4	0.01187	11381.5	0.00605	11382	0.00863		0.09204	0.12296	0.09204	0.1231	0.09204	0.08262	0.09204	0.08656	0.09204	0.04941	0.09204	0.12499		L(Pt-O)-DFT	2.07	1.97	2.06	2.07
11383.4	0.01758	11383.5	0.01179	11383.6	0.01902	11383.3	0.01322	11386.6	0.00565	11387.4	0.00801		0.12272	0.09643	0.12272	0.12239	0.12272	0.07151	0.12272	0.08628	0.12272	0.04976	0.12272	0.13914		CN(Pt-O)-Fitting	3.81	4.41	2.89	3.06
11387.4	0.01651	11387.5	0.01244	11387.6	0.01903	11387.4	0.01065	11391.6	0.00513	11392.2	0.00729		0.1534	0.07075	0.1534	0.12075	0.1534	0.06204	0.1534	0.08676	0.1534	0.05056	0.1534	0.14748		CN(Pt-O)-Fitting-error bar	0.63	0.28	0.37	0.37
11391.4	0.01358	11391.5	0.01018	11391.4	0.0235	11391.6	0.00999	11396.6	0.00468	11397.5	0.00666		0.18408	0.05876	0.18408	0.11853	0.18408	0.05841	0.18408	0.08809	0.18408	0.05168	0.18408	0.14851		CN(Pt-O)-DFT	4	4	2	2
11395.5	0.01264	11395.5	0.00949	11395.5	0.01551	11395.5	0.01021	11401.6	0.00427	11402.2	0.00587		0.21476	0.0718	0.21476	0.11662	0.21476	0.06313	0.21476	0.09	0.21476	0.05282	0.21476	0.14206
11399.7	0.01071	11399.7	0.00839	11399.7	0.01361	11399.6	0.00821	11406.5	0.00386	11407.2	0.00527		0.24544	0.09889	0.24544	0.11629	0.24544	0.07414	0.24544	0.09199	0.24544	0.05358	0.24544	0.12927
11403.6	0.01279	11403.6	0.00809	11403.6	0.01141	11403.6	0.00848	11411.3	0.00341	11412.3	0.00459		0.27612	0.12719	0.27612	0.11858	0.27612	0.08727	0.27612	0.09354	0.27612	0.05366	0.27612	0.11297
11407.6	0.00992	11407.6	0.00531	11407.6	0.00973	11407.6	0.00523	11416.4	0.00301	11417.2	0.00393		0.3068	0.15056	0.3068	0.12375	0.3068	0.09912	0.3068	0.09428	0.3068	0.05295	0.3068	0.0983
11411.5	0.00692	11411.6	0.00552	11411.6	0.01308	11411.6	0.00595	11421.3	0.00256	11422.1	0.00322		0.33748	0.16569	0.33748	0.13093	0.33748	0.10739	0.33748	0.09416	0.33748	0.05168	0.33748	0.09249
11415.4	0.00606	11415.8	0.00378	11415.6	0.00906	11415.7	0.00486	11426.2	0.00206	11427.3	0.00259		0.36816	0.17065	0.36816	0.13847	0.36816	0.11065	0.36816	0.09351	0.36816	0.05037	0.36816	0.10011
11419.3	0.00544	11419.5	0.00525	11419.3	0.00287	11419.3	0.00532	11431.3	0.00153	11432.2	0.00197		0.39884	0.16456	0.39884	0.14452	0.39884	0.10818	0.39884	0.09303	0.39884	0.04975	0.39884	0.11786
11423.3	0.00823	11423.4	0.00238	11423.3	0.00814	11423.3	0.00419	11436.4	0.000907532	11437.3	0.00137		0.42951	0.14766	0.42951	0.14757	0.42951	0.10006	0.42951	0.09358	0.42951	0.05047	0.42951	0.13862
11427.4	0.00236	11427.3	0.00436	11427.3	0.0049	11427.2	0.00445	11441.3	0.000356788	11442.2	0.000768191		0.46019	0.12173	0.46019	0.14681	0.46019	0.08744	0.46019	0.09583	0.46019	0.05268	0.46019	0.15667
11431.3	0.00143	11431.3	0.00143	11431.2	0.00342	11431.3	0.00159	11446.5	-7.89672e-05	11447.2	0.000192151		0.49087	0.09142	0.49087	0.14246	0.49087	0.07325	0.49087	0.09998	0.49087	0.05586	0.49087	0.16831
11435.3	0.00287	11435.2	0.00164	11435.2	-0.00257	11435.2	-0.000216923	11451.5	-0.000381237	11452.2	-0.000412466		0.52155	0.06929	0.52155	0.13607	0.52155	0.06351	0.52155	0.10555	0.52155	0.0591	0.52155	0.17154
11439.4	0.00114	11439.4	0.00149	11439.4	0.00243	11439.4	0.00128	11456.3	-0.000768827	11457.4	-0.000942986		0.55223	0.07724	0.55223	0.13061	0.55223	0.0661	0.55223	0.1116	0.55223	0.06137	0.55223	0.16582
11443.3	-0.00027769	11443.5	0.000126165	11443.6	-0.00231	11443.4	-0.000277225	11461.2	-0.00116	11462.3	-0.00144		0.58291	0.11175	0.58291	0.12998	0.58291	0.08184	0.58291	0.11709	0.58291	0.06189	0.58291	0.15236
11447.4	-0.00187	11447.4	-0.000523777	11447.4	-0.00195	11447.3	-0.000225563	11466.3	-0.00153	11467.3	-0.00189		0.61359	0.15307	0.61359	0.13707	0.61359	0.10383	0.61359	0.1212	0.61359	0.06028	0.61359	0.13469
11451.4	-0.000244427	11451.5	-0.00175	11451.8	-0.00446	11451.6	0.000402861	11471.2	-0.00186	11472.2	-0.00233		0.64427	0.19064	0.64427	0.15163	0.64427	0.12565	0.64427	0.12358	0.64427	0.05677	0.64427	0.11972
11455.6	-0.000770071	11455.7	-0.000517337	11455.7	-0.00428	11455.5	-0.00221	11476.3	-0.00211	11477.3	-0.00276		0.67495	0.21853	0.67495	0.17046	0.67495	0.14298	0.67495	0.12457	0.67495	0.05247	0.67495	0.11713
11459.5	-0.00606	11459.6	-0.00182	11459.6	-0.00324	11459.7	-0.002	11481.3	-0.00226	11482.1	-0.00311		0.70563	0.23256	0.70563	0.18928	0.70563	0.15281	0.70563	0.12529	0.70563	0.04955	0.70563	0.13208
11463.7	-0.0051	11463.7	-0.00259	11463.6	-0.00142	11463.7	-0.00348	11486.2	-0.00237	11487.3	-0.00334		0.73631	0.22975	0.73631	0.20424	0.73631	0.15304	0.73631	0.12753	0.73631	0.05073	0.73631	0.15934
11467.6	-0.00496	11467.6	-0.00382	11467.8	-0.00187	11467.6	-0.0036	11491.2	-0.00246	11492.2	-0.00354		0.76699	0.20825	0.76699	0.2125	0.76699	0.14255	0.76699	0.13326	0.76699	0.05726	0.76699	0.18981
11471.6	-0.00611	11471.5	-0.00137	11471.5	-0.00316	11471.4	-0.00267	11496.3	-0.00249	11497.1	-0.00362		0.79767	0.16747	0.79767	0.21262	0.79767	0.12155	0.79767	0.14377	0.79767	0.06771	0.79767	0.21616
11475.3	-0.000762833	11475.4	-0.00259	11475.4	-0.0077	11475.5	-0.00392	11501.4	-0.00246	11502.3	-0.00345		0.82835	0.10824	0.82835	0.20502	0.82835	0.09305	0.82835	0.15899	0.82835	0.07947	0.82835	0.23343
11479.5	-0.00244	11479.3	-0.00214	11479.5	-0.00341	11479.3	-0.00328	11506.4	-0.00225	11507.4	-0.00312		0.85903	0.03328	0.85903	0.19288	0.85903	0.06888	0.85903	0.17753	0.85903	0.09004	0.85903	0.23862
11483.3	-0.00538	11483.2	-0.00322	11483.2	-0.00343	11483.2	-0.00453	11511.3	-0.00172	11512.1	-0.00254		0.88971	0.05706	0.88971	0.18325	0.88971	0.07848	0.88971	0.19725	0.88971	0.09745	0.88971	0.23093
11487.2	-0.00224	11487.2	-0.00531	11487.2	-0.00291	11487.2	-0.00309	11516.5	-0.000926427	11517.4	-0.00143		0.92039	0.15333	0.92039	0.1865	0.92039	0.12491	0.92039	0.21583	0.92039	0.10025	0.92039	0.21257
11491.2	-0.00539	11491.2	-0.00324	11491.2	-0.00156	11491.2	-0.00382	11521.4	0.000145861	11522.1	1.70371e-05		0.95107	0.25222	0.95107	0.21049	0.95107	0.1858	0.95107	0.23118	0.95107	0.09754	0.95107	0.19092
11495.3	-0.00355	11495.3	-0.00364	11495.2	-0.00134	11495.2	-0.00279	11526.2	0.00174	11527.2	0.00233		0.98175	0.34697	0.98175	0.25397	0.98175	0.24984	0.98175	0.24163	0.98175	0.08905	0.98175	0.18122
11499.3	-0.0044	11499.2	-0.00402	11499.3	-0.00241	11499.3	-0.00374	11531.2	0.00431	11532.3	0.00595		1.01243	0.43068	1.01243	0.30931	1.01243	0.31076	1.01243	0.24608	1.01243	0.0754	1.01243	0.20148
11503.5	-0.00376	11503.3	-0.00332	11503.4	-0.00222	11503.2	-0.00431	11536.1	0.0082	11537.1	0.01158		1.04311	0.49656	1.04311	0.36831	1.04311	0.36361	1.04311	0.24429	1.04311	0.05868	1.04311	0.25464
11507.5	-0.00315	11507.4	-0.00308	11507.4	-0.00367	11507.3	-0.0032	11541.2	0.01469	11542.2	0.02078		1.07379	0.53842	1.07379	0.42431	1.07379	0.40416	1.07379	0.23715	1.07379	0.04454	1.07379	0.32867
11511.6	-0.00258	11511.5	-0.00348	11511.4	-0.00508	11511.4	-0.00287	11542	0.01651	11543.1	0.02286		1.10447	0.55117	1.10447	0.47244	1.10447	0.42895	1.10447	0.22724	1.10447	0.04433	1.10447	0.41092
11515.3	-0.000309656	11515.7	-0.00155	11515.5	-0.00329	11515.5	-0.00122	11542.7	0.01827	11543.7	0.02477		1.13515	0.53154	1.13515	0.50989	1.13515	0.4356	1.13515	0.21946	1.13515	0.06076	1.13515	0.49221
11519.6	-0.000879957	11519.7	-0.00129	11519.8	7.32265e-05	11519.5	0.000729257	11543.4	0.02004	11544.4	0.02685		1.16583	0.47912	1.16583	0.53642	1.16583	0.42328	1.16583	0.22105	1.16583	0.08335	1.16583	0.56619
11523.6	0.00398	11523.5	0.00104	11523.5	0.00289	11523.5	0.00251	11544.1	0.02197	11545.1	0.02902		1.1965	0.39892	1.1965	0.55518	1.1965	0.39353	1.1965	0.23937	1.1965	0.1048	1.1965	0.62903
11527.3	0.00445	11527.6	0.00588	11527.5	0.00361	11527.4	0.00562	11544.8	0.02403	11545.8	0.03156		1.22718	0.30966	1.22718	0.5734	1.22718	0.35185	1.22718	0.27787	1.22718	0.12113	1.22718	0.67966
11531.3	0.0138	11531.3	0.01015	11531.5	0.01478	11531.4	0.00965	11545.5	0.02621	11546.4	0.03412		1.25786	0.2679	1.25786	0.60211	1.25786	0.31089	1.25786	0.33492	1.25786	0.12975	1.25786	0.72044
11535.1	0.01049	11535.5	0.01174	11535.4	0.0101	11535.2	0.01082	11546.2	0.02866	11547.1	0.03705		1.28854	0.34774	1.28854	0.6534	1.28854	0.29387	1.28854	0.40644	1.28854	0.12895	1.28854	0.75758
11539	0.02084	11539	0.01944	11539.1	0.02093	11539	0.01748	11546.9	0.03141	11547.8	0.04039		1.31922	0.5226	1.31922	0.73562	1.31922	0.32539	1.31922	0.48823	1.31922	0.11793	1.31922	0.80069
11543.1	0.0313	11543.2	0.0262	11543.2	0.02214	11543.3	0.0269	11547.5	0.03421	11548.5	0.0438		1.3499	0.7396	1.3499	0.84985	1.3499	0.40701	1.3499	0.57666	1.3499	0.09713	1.3499	0.86074
11544.2	0.02567	11544.2	0.0325	11544.2	0.02947	11544.2	0.02916	11548.3	0.0374	11549.3	0.04774		1.38058	0.97197	1.38058	0.99051	1.38058	0.52083	1.38058	0.66857	1.38058	0.0693	1.38058	0.94629
11544.8	0.03383	11544.8	0.03408	11544.8	0.03465	11545	0.03249	11548.9	0.04073	11549.9	0.0522		1.41126	1.20368	1.41126	1.14835	1.41126	0.64936	1.41126	0.76103	1.41126	0.04547	1.41126	1.0601
11545.4	0.03748	11545.6	0.03755	11545.6	0.03979	11545.6	0.03673	11549.6	0.0445	11550.7	0.05713		1.44194	1.42225	1.44194	1.31287	1.44194	0.78011	1.44194	0.85123	1.44194	0.05616	1.44194	1.19823
11546.1	0.04084	11546.3	0.04147	11546.3	0.03784	11546.2	0.03903	11550.4	0.0486	11551.4	0.06283		1.47262	1.61705	1.47262	1.47364	1.47262	0.90387	1.47262	0.93637	1.47262	0.09568	1.47262	1.35173
11546.9	0.0432	11546.9	0.04326	11547	0.04432	11546.8	0.04168	11551.1	0.05319	11552.1	0.06899		1.5033	1.77906	1.5033	1.62094	1.5033	1.01341	1.5033	1.01365	1.5033	0.1406	1.5033	1.50905
11547.7	0.04711	11547.7	0.04654	11547.7	0.04828	11547.7	0.0461	11551.8	0.05851	11552.8	0.0762		1.53398	1.9011	1.53398	1.74608	1.53398	1.10301	1.53398	1.08032	1.53398	0.18185	1.53398	1.65802
11548.3	0.04699	11548.3	0.04897	11548.4	0.04562	11548.3	0.0469	11552.5	0.0641	11553.4	0.08418		1.56466	1.97807	1.56466	1.84171	1.56466	1.16834	1.56466	1.13375	1.56466	0.21396	1.56466	1.78701
11548.9	0.05458	11548.9	0.05472	11549.1	0.05867	11549	0.05518	11553.3	0.07077	11554.2	0.09326		1.59534	2.00722	1.59534	1.9021	1.59534	1.20651	1.59534	1.17154	1.59534	0.2325	1.59534	1.88576
11549.7	0.06044	11549.7	0.06008	11549.7	0.06253	11549.6	0.0578	11553.9	0.07854	11554.9	0.10428		1.62602	1.98823	1.62602	1.92332	1.62602	1.21605	1.62602	1.19166	1.62602	0.2339	1.62602	1.94594
11550.3	0.06187	11550.4	0.0637	11550.4	0.05936	11550.4	0.06354	11554.7	0.08703	11555.6	0.11624		1.6567	1.92328	1.6567	1.9034	1.6567	1.19702	1.6567	1.19261	1.6567	0.21567	1.6567	1.96156
11551	0.06506	11551.1	0.06811	11551.1	0.06551	11551.1	0.06817	11555.3	0.09739	11556.3	0.13037		1.68738	1.81686	1.68738	1.84242	1.68738	1.15093	1.68738	1.17355	1.68738	0.17687	1.68738	1.92931
11551.8	0.07149	11551.8	0.07481	11551.8	0.07539	11551.8	0.07375	11556	0.10917	11557	0.14766		1.71806	1.6756	1.71806	1.74245	1.71806	1.08067	1.71806	1.13438	1.71806	0.11971	1.71806	1.84871
11552.6	0.0764	11552.4	0.08332	11552.5	0.08152	11552.4	0.08211	11556.7	0.12371	11557.8	0.1679		1.74874	1.50785	1.74874	1.60749	1.74874	0.99039	1.74874	1.07589	1.74874	0.06305	1.74874	1.72218
11553.4	0.08669	11553.3	0.09232	11553.5	0.08919	11553.1	0.09035	11557.4	0.1408	11558.4	0.19225		1.77942	1.32334	1.77942	1.44322	1.77942	0.88536	1.77942	0.99975	1.77942	0.10049	1.77942	1.55487
11553.9	0.09915	11554	0.0999	11553.9	0.09995	11554.1	0.09824	11558.1	0.1619	11559.1	0.22121		1.8101	1.13265	1.8101	1.25675	1.8101	0.77174	1.8101	0.90854	1.8101	0.20466	1.8101	1.3545
11554.6	0.10945	11554.7	0.11155	11554.6	0.11154	11554.6	0.11035	11558.8	0.18907	11559.8	0.25765		1.84078	0.94673	1.84078	1.05638	1.84078	0.65651	1.84078	0.80567	1.84078	0.32442	1.84078	1.13095
11555.3	0.11971	11555.3	0.12163	11555.3	0.11955	11555.3	0.12057	11559.5	0.22118	11560.5	0.30242		1.87146	0.7763	1.87146	0.85132	1.87146	0.54726	1.87146	0.69535	1.87146	0.44779	1.87146	0.89599
11556	0.13267	11556	0.1375	11556.1	0.13263	11556	0.13557	11560.2	0.26245	11561.2	0.35698		1.90214	0.63092	1.90214	0.65177	1.90214	0.45198	1.90214	0.5825	1.90214	0.56666	1.90214	0.66332
11556.6	0.14884	11556.6	0.15639	11556.7	0.15164	11556.6	0.15368	11561.1	0.31798	11562	0.43021		1.93282	0.51726	1.93282	0.46969	1.93282	0.37808	1.93282	0.47271	1.93282	0.67359	1.93282	0.45006
11557.4	0.16446	11557.3	0.1741	11557.7	0.17306	11557.3	0.17364	11561.7	0.38841	11562.7	0.5209		1.9635	0.43618	1.9635	0.32207	1.9635	0.32987	1.9635	0.37236	1.9635	0.76175	1.9635	0.28429
11558	0.18719	11558	0.19988	11558.4	0.19822	11558	0.20076	11562.4	0.47975	11563.3	0.63726		1.99418	0.38061	1.99418	0.23683	1.99418	0.30486	1.99418	0.28875	1.99418	0.82536	1.99418	0.21981
11558.8	0.21308	11558.9	0.22821	11558.9	0.22854	11558.9	0.23265	11563	0.58982	11564	0.78761		2.02485	0.33773	2.02485	0.23363	2.02485	0.29355	2.02485	0.2296	2.02485	0.86036	2.02485	0.26362
11559.7	0.24553	11559.6	0.27111	11559.7	0.27241	11559.7	0.27499	11563.7	0.72782	11564.8	0.97947		2.05553	0.29504	2.05553	0.27537	2.05553	0.28454	2.05553	0.19912	2.05553	0.86505	2.05553	0.32953
11560.3	0.28972	11560.5	0.31887	11560.5	0.32543	11560.3	0.32697	11564.5	0.88216	11565.5	1.22631		2.08621	0.24506	2.08621	0.31663	2.08621	0.26941	2.08621	0.19125	2.08621	0.84114	2.08621	0.3707
11560.9	0.34814	11561	0.38015	11561.1	0.38957	11560.9	0.39506	11565.2	1.02454	11566.2	1.49625		2.11689	0.18701	2.11689	0.3388	2.11689	0.24404	2.11689	0.19187	2.11689	0.795	2.11689	0.37478
11561.7	0.41651	11561.7	0.46105	11561.7	0.47452	11561.7	0.48357	11565.9	1.14032	11566.8	1.79104		2.14757	0.12949	2.14757	0.33732	2.14757	0.20821	2.14757	0.18878	2.14757	0.73966	2.14757	0.34082
11562.4	0.50784	11562.3	0.56672	11562.4	0.58526	11562.3	0.5962	11566.6	1.20314	11567.6	2.06134		2.17825	0.10279	2.17825	0.31361	2.17825	0.16571	2.17825	0.17563	2.17825	0.69649	2.17825	0.273
11563.1	0.6308	11563	0.6971	11563.2	0.71793	11563.2	0.73179	11567.3	1.21455	11568.3	2.2051		2.20893	0.13848	2.20893	0.27257	2.20893	0.1269	2.20893	0.15055	2.20893	0.69253	2.20893	0.17878
11563.7	0.77728	11564	0.86556	11564	0.88783	11563.9	0.89452	11568	1.19047	11569	2.17689		2.23961	0.20417	2.23961	0.22231	2.23961	0.11376	2.23961	0.1145	2.23961	0.7473	2.23961	0.07
11564.4	0.96688	11564.6	1.06829	11564.6	1.08015	11564.5	1.07759	11568.7	1.15104	11569.7	2.01457		2.27029	0.27092	2.27029	0.17583	2.27029	0.14138	2.27029	0.07099	2.27029	0.85876	2.27029	0.06421
11565.3	1.17939	11565.5	1.30265	11565.5	1.27411	11565.1	1.27478	11569.3	1.10649	11570.3	1.7767		2.30097	0.32704	2.30097	0.15251	2.30097	0.19242	2.30097	0.03332	2.30097	1.00795	2.30097	0.17697
11566	1.4172	11566.1	1.55083	11566	1.46786	11565.9	1.4507	11570.1	1.06686	11571	1.53129		2.33165	0.36645	2.33165	0.16515	2.33165	0.24811	2.33165	0.0541	2.33165	1.17277	2.33165	0.28057
11566.5	1.64442	11566.6	1.76934	11566.9	1.61181	11566.6	1.5902	11570.8	1.03392	11571.8	1.32708		2.36233	0.38564	2.36233	0.20064	2.36233	0.2989	2.36233	0.10282	2.36233	1.3348	2.36233	0.36311
11567.2	1.84175	11567.4	1.94985	11567.5	1.7031	11567.5	1.67962	11571.4	1.00672	11572.5	1.15493		2.39301	0.38304	2.39301	0.23896	2.39301	0.33947	2.39301	0.1503	2.39301	1.48011	2.39301	0.41763
11568.1	1.96901	11568	2.05051	11568.1	1.70667	11568.2	1.70303	11572.3	0.98458	11573.2	1.02484		2.42369	0.35888	2.42369	0.26831	2.42369	0.36656	2.42369	0.19078	2.42369	1.59877	2.42369	0.44035
11568.7	2.01495	11568.8	2.0631	11569	1.66179	11568.8	1.66008	11572.8	0.96572	11573.9	0.92658		2.45437	0.31514	2.45437	0.28312	2.45437	0.37823	2.45437	0.22133	2.45437	1.6845	2.45437	0.4314
11569.3	1.94904	11569.5	1.97325	11569.7	1.54867	11569.4	1.57063	11573.6	0.95092	11574.6	0.85884		2.48505	0.25576	2.48505	0.28149	2.48505	0.37371	2.48505	0.24022	2.48505	1.73454	2.48505	0.39646
11570.3	1.82779	11570.2	1.82706	11570.1	1.42304	11570.3	1.46152	11574.3	0.93894	11575.3	0.81382		2.51573	0.18768	2.51573	0.26435	2.51573	0.35326	2.51573	0.24674	2.51573	1.74957	2.51573	0.35024
11570.9	1.63762	11571	1.62958	11571.1	1.28631	11571	1.3336	11574.9	0.93067	11575.9	0.78435		2.54641	0.12621	2.54641	0.23554	2.54641	0.31808	2.54641	0.24125	2.54641	1.73368	2.54641	0.32157
11571.6	1.44257	11571.7	1.43053	11571.5	1.16351	11571.5	1.20975	11575.6	0.92654	11576.7	0.76735		2.57709	0.11001	2.57709	0.20281	2.57709	0.27025	2.57709	0.2251	2.57709	1.69407	2.57709	0.34585
11572.2	1.26496	11572.2	1.25049	11572.3	1.07395	11572.2	1.10411	11576.3	0.92669	11577.4	0.75793		2.60777	0.15717	2.60777	0.17933	2.60777	0.21255	2.60777	0.20071	2.60777	1.64041	2.60777	0.42967
11573	1.12062	11572.8	1.10763	11573	0.98773	11573	1.01987	11577.1	0.93054	11578	0.75407		2.63845	0.22576	2.63845	0.18051	2.63845	0.14839	2.63845	0.1716	2.63845	1.58369	2.63845	0.54777
11573.7	1.01033	11573.6	1.00352	11573.7	0.92852	11573.6	0.96101	11577.7	0.93721	11578.7	0.75331		2.66913	0.29179	2.66913	0.2097	2.66913	0.08194	2.66913	0.14262	2.66913	1.53432	2.66913	0.67373
11574.3	0.92225	11574.3	0.92173	11574.3	0.88131	11574.4	0.91207	11578.4	0.94586	11579.5	0.7548		2.69981	0.34618	2.69981	0.25484	2.69981	0.02463	2.69981	0.12	2.69981	1.49972	2.69981	0.78878
11575.1	0.86275	11575.2	0.86092	11575.3	0.85357	11575	0.87349	11579.1	0.95487	11580.1	0.7583		2.73049	0.38437	2.73049	0.30247	2.73049	0.05564	2.73049	0.1097	2.73049	1.48218	2.73049	0.87966
11575.8	0.81742	11575.9	0.81816	11575.8	0.83143	11575.8	0.84849	11579.8	0.96287	11580.7	0.7634		2.76117	0.40393	2.76117	0.34342	2.76117	0.10917	2.76117	0.11247	2.76117	1.47813	2.76117	0.93692
11576.7	0.78739	11576.7	0.7945	11576.6	0.81511	11576.7	0.8342	11580.4	0.96757	11581.4	0.76947		2.79184	0.404	2.79184	0.37207	2.79184	0.15417	2.79184	0.12217	2.79184	1.47947	2.79184	0.95445
11577.2	0.77291	11577.3	0.77804	11577.4	0.81217	11577.4	0.82893	11581.1	0.96855	11582.1	0.77533		2.82252	0.38513	2.82252	0.38522	2.82252	0.18738	2.82252	0.13145	2.82252	1.47596	2.82252	0.92944
11578	0.75928	11578	0.76859	11578	0.80659	11577.8	0.82153	11581.8	0.96514	11582.7	0.78044		2.8532	0.34921	2.8532	0.38162	2.8532	0.20733	2.8532	0.13544	2.8532	1.4578	2.8532	0.86257
11578.5	0.75662	11578.7	0.7683	11578.9	0.80727	11578.6	0.82792	11582.4	0.95783	11583.5	0.784		2.88388	0.2996	2.88388	0.36186	2.88388	0.21358	2.88388	0.1318	2.88388	1.41735	2.88388	0.75842
11579.3	0.7601	11579.3	0.76445	11579.3	0.81572	11579.3	0.83057	11583.2	0.94768	11584.2	0.78686		2.91456	0.24155	2.91456	0.32842	2.91456	0.20668	2.91456	0.12003	2.91456	1.34989	2.91456	0.62657
11580	0.76499	11580.3	0.76966	11580	0.8246	11580	0.83667	11583.9	0.93774	11585	0.78999		2.94524	0.18395	2.94524	0.28594	2.94524	0.18821	2.94524	0.10128	2.94524	1.2539	2.94524	0.4854
11580.7	0.7686	11580.7	0.77596	11580.9	0.82957	11580.7	0.84537	11584.6	0.92924	11585.5	0.79464		2.97592	0.14374	2.97592	0.24194	2.97592	0.16097	2.97592	0.0788	2.97592	1.13085	2.97592	0.37323
11581.5	0.77565	11581.4	0.78283	11581.5	0.8355	11581.6	0.85129	11585.3	0.92321	11586.3	0.80208		3.0066	0.14416	3.0066	0.20773	3.0066	0.12949	3.0066	0.06051	3.0066	0.98475	3.0066	0.356
11582	0.78183	11582	0.7898	11582.1	0.84363	11582	0.86041	11586	0.92014	11587	0.81256		3.03728	0.18291	3.03728	0.19621	3.03728	0.10164	3.03728	0.06094	3.03728	0.82166	3.03728	0.45172
11582.8	0.79416	11583	0.79765	11582.9	0.84964	11582.8	0.86761	11586.7	0.91944	11587.7	0.82619		3.06796	0.23569	3.06796	0.21154	3.06796	0.09016	3.06796	0.08286	3.06796	0.64912	3.06796	0.59929
11583.5	0.80009	11583.5	0.80948	11583.5	0.85685	11583.5	0.87284	11587.3	0.92037	11588.3	0.84171		3.09864	0.28698	3.09864	0.24381	3.09864	0.1027	3.09864	0.1135	3.09864	0.47565	3.09864	0.75123
11584.2	0.81396	11584.2	0.81973	11584.2	0.86895	11584.1	0.88158	11588	0.92289	11589	0.85761		3.12932	0.32958	3.12932	0.27962	3.12932	0.12959	3.12932	0.14439	3.12932	0.31072	3.12932	0.88449
11584.8	0.82311	11584.8	0.83203	11584.8	0.87465	11584.8	0.88617	11588.7	0.92716	11589.8	0.87357		3.16	0.36005	3.16	0.30952	3.16	0.15861	3.16	0.17148	3.16	0.16729	3.16	0.98683
11585.5	0.83042	11585.5	0.84424	11585.5	0.87738	11585.5	0.89326	11589.5	0.93358	11590.4	0.88727		3.19068	0.37694	3.19068	0.32807	3.19068	0.18295	3.19068	0.19253	3.19068	0.08717	3.19068	1.05147
11586.1	0.8411	11586.1	0.85265	11586.1	0.8828	11586.1	0.8964	11590.2	0.94315	11591.1	0.89885		3.22136	0.38024	3.22136	0.33259	3.22136	0.19918	3.22136	0.20631	3.22136	0.13279	3.22136	1.07533
11587	0.85472	11587	0.86023	11586.8	0.88659	11587	0.89812	11590.9	0.95493	11591.8	0.90762		3.25204	0.37109	3.25204	0.32243	3.25204	0.20563	3.25204	0.21236	3.25204	0.19987	3.25204	1.05845
11587.4	0.85998	11587.7	0.86788	11587.6	0.88618	11587.6	0.90663	11591.6	0.9687	11592.5	0.91333		3.28272	0.35169	3.28272	0.29863	3.28272	0.2018	3.28272	0.21087	3.28272	0.24465	3.28272	1.00353
11588.3	0.863	11588.3	0.87275	11588.5	0.89425	11588.3	0.91166	11592.2	0.98355	11593.2	0.91723		3.3134	0.32507	3.3134	0.26377	3.3134	0.18818	3.3134	0.20265	3.3134	0.26192	3.3134	0.91561
11589.1	0.86286	11589	0.87998	11589	0.89601	11588.9	0.9134	11592.9	0.99769	11593.8	0.91979		3.34408	0.29497	3.34408	0.22204	3.34408	0.16608	3.34408	0.18895	3.34408	0.25315	3.34408	0.80168
11589.6	0.87198	11589.7	0.88318	11589.8	0.9028	11589.6	0.91569	11593.6	1.01005	11594.6	0.92196		3.37476	0.26549	3.37476	0.17977	3.37476	0.1377	3.37476	0.17144	3.37476	0.22334	3.37476	0.67034
11590.2	0.8779	11590.4	0.88467	11590.3	0.89913	11590.4	0.91955	11594.2	1.01856	11595.3	0.92459		3.40544	0.24041	3.40544	0.14631	3.40544	0.10636	3.40544	0.15202	3.40544	0.18186	3.40544	0.5316
11590.9	0.88015	11591	0.89199	11591.1	0.9082	11591.1	0.92804	11595	1.02234	11595.9	0.92803		3.43612	0.22221	3.43612	0.13273	3.43612	0.07775	3.43612	0.1327	3.43612	0.14684	3.43612	0.39741
11591.7	0.88687	11591.8	0.89585	11591.8	0.9111	11591.8	0.93275	11595.7	1.02127	11596.7	0.93266		3.4668	0.21094	3.4668	0.14196	3.4668	0.06261	3.4668	0.11532	3.4668	0.14686	3.4668	0.28377
11592.4	0.88673	11592.5	0.90146	11592.4	0.91231	11592.4	0.93575	11596.4	1.01641	11597.4	0.93821		3.49748	0.20417	3.49748	0.16359	3.49748	0.07034	3.49748	0.10123	3.49748	0.18975	3.49748	0.21464
11593.1	0.89469	11593	0.90512	11593.1	0.92676	11593	0.93981	11597.1	1.00873	11598.1	0.9447		3.52816	0.1981	3.52816	0.18559	3.52816	0.09198	3.52816	0.09086	3.52816	0.25275	3.52816	0.2085
11593.8	0.89716	11593.9	0.91007	11593.7	0.93162	11593.8	0.9468	11597.8	1.00006	11598.8	0.95198		3.55884	0.18916	3.55884	0.20073	3.55884	0.11555	3.55884	0.08355	3.55884	0.3176	3.55884	0.24191
11594.3	0.90165	11594.4	0.91878	11594.4	0.93975	11594.4	0.95565	11598.5	0.99106	11599.4	0.95938		3.58952	0.17491	3.58952	0.20554	3.58952	0.13555	3.58952	0.07783	3.58952	0.37495	3.58952	0.27854
11595.1	0.90901	11595.1	0.92417	11595.1	0.94576	11595.1	0.96296	11599.2	0.98229	11600.2	0.96737		3.62019	0.15433	3.62019	0.19887	3.62019	0.14979	3.62019	0.0722	3.62019	0.41988	3.62019	0.30073
11595.7	0.91437	11595.7	0.93148	11596	0.94975	11595.9	0.96832	11599.9	0.97496	11600.9	0.9749		3.65087	0.12778	3.65087	0.1811	3.65087	0.15762	3.65087	0.06558	3.65087	0.44997	3.65087	0.30296
11596.4	0.92371	11596.5	0.93702	11596.4	0.95522	11596.4	0.97424	11600.6	0.96898	11601.6	0.98214		3.68155	0.09709	3.68155	0.15383	3.68155	0.1593	3.68155	0.05759	3.68155	0.46453	3.68155	0.28508
11597.1	0.92898	11597.1	0.94524	11597.1	0.96334	11597.1	0.97909	11601.3	0.96484	11602.3	0.98935		3.71223	0.0666	3.71223	0.11975	3.71223	0.15576	3.71223	0.04838	3.71223	0.46431	3.71223	0.24968
11597.8	0.94076	11597.8	0.95535	11597.8	0.96614	11597.8	0.98809	11602.1	0.9618	11603	0.99632		3.74291	0.04785	3.74291	0.08292	3.74291	0.14848	3.74291	0.03858	3.74291	0.45112	3.74291	0.20092
11598.4	0.94279	11598.5	0.96346	11598.7	0.97205	11598.5	0.99328	11602.8	0.95955	11603.7	1.00373		3.77359	0.05713	3.77359	0.0515	3.77359	0.13929	3.77359	0.02914	3.77359	0.42758	3.77359	0.14385
11599.4	0.95678	11599.4	0.97017	11599.4	0.98142	11599.1	1.00052	11603.4	0.95751	11604.3	1.01107		3.80427	0.08297	3.80427	0.04534	3.80427	0.13009	3.80427	0.0213	3.80427	0.39673	3.80427	0.08432
11599.9	0.96083	11600	0.97844	11600.2	0.99133	11599.9	1.0044	11604.1	0.95508	11605.1	1.01912		3.83495	0.10982	3.83495	0.06684	3.83495	0.1225	3.83495	0.0164	3.83495	0.36173	3.83495	0.03277
11600.6	0.96717	11600.7	0.98758	11600.8	0.99385	11600.7	1.01208	11604.8	0.95213	11605.7	1.0281		3.86563	0.13179	3.86563	0.09241	3.86563	0.11734	3.86563	0.01476	3.86563	0.32548	3.86563	0.04171
11601.3	0.9832	11601.3	0.99704	11601.3	1.00276	11601.3	1.01711	11605.4	0.94862	11606.4	1.03775		3.89631	0.14638	3.89631	0.11237	3.89631	0.1144	3.89631	0.01463	3.89631	0.29034	3.89631	0.08149
11601.9	0.98832	11602	1.01113	11602.2	1.00809	11601.9	1.02494	11606.2	0.94494	11607.1	1.04866		3.92699	0.15241	3.92699	0.12366	3.92699	0.11257	3.92699	0.01388	3.92699	0.2579	3.92699	0.11275
11602.7	0.99711	11602.6	1.01502	11602.8	1.00784	11602.8	1.02614	11606.8	0.94175	11607.8	1.06018		3.95767	0.1496	3.95767	0.12525	3.95767	0.11042	3.95767	0.01152	3.95767	0.22897	3.95767	0.13155
11603.3	1.00797	11603.5	1.02554	11603.5	1.01855	11603.4	1.03673	11607.6	0.93916	11608.6	1.0728		3.98835	0.13841	3.98835	0.11726	3.98835	0.10666	3.98835	0.00752	3.98835	0.20374	3.98835	0.13741
11604.1	1.01554	11604.3	1.03421	11604.3	1.01987	11604.2	1.03996	11608.3	0.9379	11609.3	1.08626		4.01903	0.11991	4.01903	0.10079	4.01903	0.10048	4.01903	0.00402	4.01903	0.18211	4.01903	0.13139
11604.8	1.02433	11604.8	1.04643	11604.8	1.02937	11604.8	1.0456	11609	0.93811	11610	1.09977		4.04971	0.09575	4.04971	0.078	4.04971	0.09155	4.04971	0.00819	4.04971	0.16411	4.04971	0.11588
11605.6	1.03504	11605.6	1.05632	11605.8	1.03155	11605.6	1.05439	11609.7	0.93995	11610.6	1.11367		4.08039	0.06803	4.08039	0.05299	4.08039	0.08003	4.08039	0.01562	4.08039	0.15026	4.08039	0.09469
11606.1	1.04257	11606.2	1.06349	11606.3	1.02775	11606.3	1.05497	11610.4	0.94312	11611.4	1.12621		4.11107	0.03957	4.11107	0.03681	4.11107	0.06641	4.11107	0.02332	4.11107	0.14158	4.11107	0.07383
11606.9	1.05231	11607.1	1.07002	11607	1.04494	11607.1	1.05858	11611.1	0.94776	11612.1	1.13828		4.14175	0.01771	4.14175	0.04691	4.14175	0.05144	4.14175	0.03042	4.14175	0.13939	4.14175	0.06252
11607.8	1.05892	11607.6	1.08269	11607.7	1.04791	11607.6	1.06443	11612	0.9539	11612.9	1.14961		4.17243	0.02628	4.17243	0.07186	4.17243	0.03599	4.17243	0.03633	4.17243	0.14478	4.17243	0.06734
11608.2	1.066	11608.3	1.09143	11608.4	1.04571	11608.3	1.07118	11613.1	0.9625	11614	1.15887		4.20311	0.04593	4.20311	0.09736	4.20311	0.02096	4.20311	0.04067	4.20311	0.15809	4.20311	0.08206
11608.9	1.0732	11609.1	1.10115	11609	1.05072	11609	1.07423	11614	0.97172	11615	1.1624		4.23379	0.06153	4.23379	0.11846	4.23379	0.00724	4.23379	0.04324	4.23379	0.17904	4.23379	0.097
11609.7	1.08399	11609.7	1.11003	11609.7	1.05368	11609.6	1.07508	11615	0.98146	11616	1.15967		4.26447	0.07063	4.26447	0.13293	4.26447	0.0047	4.26447	0.04411	4.26447	0.20697	4.26447	0.10674
11610.2	1.09166	11610.4	1.11805	11610.4	1.06277	11610.5	1.08352	11616.1	0.99129	11617	1.15107		4.29515	0.07244	4.29515	0.13967	4.29515	0.01388	4.29515	0.04357	4.29515	0.241	4.29515	0.10891
11611.2	1.09697	11611.4	1.12271	11611.2	1.06078	11611.2	1.08178	11617	1.00042	11617.8	1.13794		4.32583	0.067	4.32583	0.13835	4.32583	0.02025	4.32583	0.04215	4.32583	0.28001	4.32583	0.10295
11612	1.10535	11611.9	1.13247	11611.9	1.0653	11611.9	1.08349	11617.9	1.00854	11618.9	1.12219		4.35651	0.05503	4.35651	0.12929	4.35651	0.02367	4.35651	0.04058	4.35651	0.32247	4.35651	0.08968
11612.5	1.11096	11612.5	1.13701	11612.6	1.0621	11612.6	1.08851	11619.1	1.01487	11620	1.1048		4.38719	0.03832	4.38719	0.11341	4.38719	0.02424	4.38719	0.03964	4.38719	0.36642	4.38719	0.07157
11613.1	1.11544	11613.3	1.14103	11613.3	1.06882	11613.2	1.08907	11620	1.0189	11621.1	1.08706		4.41786	0.02255	4.41786	0.0922	4.41786	0.02227	4.41786	0.03989	4.41786	0.40949	4.41786	0.05419
11614.3	1.12658	11614.4	1.15064	11614.4	1.06921	11614.3	1.09301	11621.1	1.02047	11622.1	1.06989		4.44854	0.02713	4.44854	0.06773	4.44854	0.01833	4.44854	0.04142	4.44854	0.44909	4.44854	0.04898
11615.2	1.12867	11615.3	1.15035	11615.3	1.06574	11615.3	1.09178	11622.1	1.01982	11622.9	1.05328		4.47922	0.04951	4.47922	0.04335	4.47922	0.01331	4.47922	0.04385	4.47922	0.4825	4.47922	0.06292
11616.2	1.13339	11616.4	1.15005	11616.4	1.06532	11616.3	1.09101	11623.1	1.01748	11623.9	1.03699		4.5099	0.07466	4.5099	0.02765	4.5099	0.00929	4.5099	0.04654	4.5099	0.50719	4.5099	0.08645
11617.3	1.12083	11617.4	1.14577	11617.3	1.06014	11617.3	1.08228	11624.1	1.01421	11625.1	1.02141		4.54058	0.09827	4.54058	0.03476	4.54058	0.01035	4.54058	0.04891	4.54058	0.52091	4.54058	0.11071
11618.3	1.11622	11618.4	1.13753	11618.3	1.05837	11618.3	1.08109	11625.1	1.01057	11626	1.00646		4.57126	0.11825	4.57126	0.05295	4.57126	0.0159	4.57126	0.05054	4.57126	0.52195	4.57126	0.1315
11619.3	1.10677	11619.4	1.12935	11619.4	1.0476	11619.3	1.07482	11626.1	1.00719	11627	0.99313		4.60194	0.13321	4.60194	0.07007	4.60194	0.0225	4.60194	0.05123	4.60194	0.5093	4.60194	0.14669
11620.3	1.09718	11620.3	1.12027	11620.4	1.04953	11620.3	1.07127	11627.2	1.00384	11627.9	0.98108		4.63262	0.14221	4.63262	0.08271	4.63262	0.0288	4.63262	0.05099	4.63262	0.48274	4.63262	0.15529
11621.3	1.09027	11621.3	1.10645	11621.3	1.03821	11621.3	1.06136	11627.9	1.00057	11628.8	0.97029		4.6633	0.14477	4.6633	0.08965	4.6633	0.03427	4.6633	0.05002	4.6633	0.44296	4.6633	0.15718
11622.2	1.07159	11622.4	1.10004	11622.4	1.02971	11622.4	1.05539	11629.1	0.99727	11630	0.96122		4.69398	0.14085	4.69398	0.09051	4.69398	0.0387	4.69398	0.04866	4.69398	0.39174	4.69398	0.15297
11623.4	1.06172	11623.4	1.08073	11623.5	1.02518	11623.4	1.04967	11630.1	0.99437	11631	0.95383		4.72466	0.13082	4.72466	0.08547	4.72466	0.04204	4.72466	0.04732	4.72466	0.33218	4.72466	0.14396
11624.5	1.04552	11624.5	1.06888	11624.5	1.01539	11624.5	1.04076	11631.1	0.99179	11632.1	0.94819		4.75534	0.11542	4.75534	0.07511	4.75534	0.04432	4.75534	0.04642	4.75534	0.26951	4.75534	0.13206
11625.4	1.03549	11625.4	1.05549	11625.4	1.00847	11625.4	1.03449	11632.1	0.98973	11633	0.94413		4.78602	0.0957	4.78602	0.06036	4.78602	0.04569	4.78602	0.04622	4.78602	0.213	4.78602	0.11958
11626.5	1.02152	11626.6	1.04485	11626.6	0.99994	11626.4	1.02545	11633	0.98797	11634.1	0.94144		4.8167	0.07299	4.8167	0.0425	4.8167	0.04631	4.8167	0.04682	4.8167	0.17916	4.8167	0.10886
11627.4	1.00953	11627.7	1.03304	11627.5	0.99276	11627.5	1.024	11634.1	0.98632	11634.9	0.93988		4.84738	0.04885	4.84738	0.02339	4.84738	0.04638	4.84738	0.04806	4.84738	0.18535	4.84738	0.1016
11628.5	1.00116	11628.5	1.01861	11628.6	0.98502	11628.4	1.01514	11635.1	0.98438	11636	0.9395		4.87806	0.02554	4.87806	0.01075	4.87806	0.04605	4.87806	0.04965	4.87806	0.22701	4.87806	0.098
11629.5	0.99359	11629.7	1.01364	11629.6	0.98314	11629.5	1.00725	11636.1	0.98202	11637	0.93978		4.90874	0.01285	4.90874	0.02347	4.90874	0.04551	4.90874	0.05126	4.90874	0.28473	4.90874	0.09664
11630.5	0.97922	11630.7	1.00492	11630.7	0.9781	11630.5	1.00418	11637.1	0.97895	11638	0.94072		4.93942	0.02669	4.93942	0.04118	4.93942	0.04487	4.93942	0.05259	4.93942	0.34495	4.93942	0.09527
11631.6	0.9769	11631.5	0.99633	11631.7	0.9706	11631.5	1.00257	11637.9	0.97536	11639	0.94203		4.9701	0.04368	4.9701	0.05701	4.9701	0.04425	4.9701	0.05339	4.9701	0.4007	4.9701	0.09186
11632.4	0.96871	11632.6	0.98627	11632.4	0.96862	11632.4	0.99594	11639.1	0.97134	11639.8	0.94366		5.00078	0.05743	5.00078	0.06971	5.00078	0.04377	5.00078	0.05352	5.00078	0.44839	5.00078	0.08508
11633.4	0.96912	11633.5	0.98528	11633.4	0.96213	11633.4	0.99327	11640	0.96702	11640.7	0.9454		5.03146	0.06689	5.03146	0.0787	5.03146	0.04355	5.03146	0.05293	5.03146	0.48623	5.03146	0.07447
11634.4	0.96139	11634.6	0.98106	11634.6	0.96273	11634.5	0.98849	11640.9	0.96253	11641.7	0.94717		5.06214	0.07182	5.06214	0.0838	5.06214	0.04374	5.06214	0.05164	5.06214	0.51352	5.06214	0.0604
11635.4	0.95346	11635.6	0.97836	11635.5	0.95874	11635.4	0.98326	11642	0.95833	11642.9	0.94896		5.09282	0.07246	5.09282	0.08513	5.09282	0.04445	5.09282	0.04974	5.09282	0.53039	5.09282	0.04418
11636.5	0.95422	11636.6	0.97597	11636.6	0.9604	11636.5	0.98486	11642.9	0.95454	11643.8	0.95059		5.1235	0.06947	5.1235	0.08311	5.1235	0.04575	5.1235	0.04739	5.1235	0.53755	5.1235	0.02915
11637.5	0.95805	11637.6	0.97085	11637.5	0.95494	11637.5	0.97854	11643.9	0.95138	11644.8	0.95213		5.15418	0.06403	5.15418	0.07838	5.15418	0.04764	5.15418	0.04481	5.15418	0.53621	5.15418	0.02448
11638.5	0.95399	11638.6	0.97023	11638.6	0.95215	11638.5	0.97716	11645	0.94877	11645.7	0.95338		5.18486	0.05786	5.18486	0.07183	5.18486	0.05003	5.18486	0.0422	5.18486	0.52784	5.18486	0.03527
11639.2	0.94602	11639.5	0.96866	11639.6	0.94936	11639.5	0.97707	11645.7	0.94677	11646.7	0.95461		5.21553	0.05323	5.21553	0.06449	5.21553	0.05274	5.21553	0.03977	5.21553	0.51411	5.21553	0.05099
11640.5	0.94564	11640.6	0.96741	11640.6	0.95326	11640.5	0.97721	11646.9	0.94535	11647.8	0.95565		5.24621	0.05231	5.24621	0.05745	5.24621	0.05555	5.24621	0.03764	5.24621	0.49669	5.24621	0.06569
11641.4	0.94795	11641.5	0.96557	11641.7	0.94982	11641.5	0.97685	11647.9	0.94432	11648.8	0.95657		5.27689	0.05579	5.27689	0.05167	5.27689	0.05827	5.27689	0.03582	5.27689	0.47715	5.27689	0.07724
11642.5	0.94637	11642.5	0.96369	11642.5	0.95329	11642.5	0.97666	11649	0.94379	11649.8	0.95725		5.30757	0.06231	5.30757	0.0477	5.30757	0.0607	5.30757	0.03416	5.30757	0.45688	5.30757	0.08472
11643.4	0.94562	11643.6	0.96379	11643.6	0.9468	11643.4	0.97481	11650	0.94392	11650.9	0.95782		5.33825	0.0697	5.33825	0.04538	5.33825	0.06273	5.33825	0.03242	5.33825	0.43694	5.33825	0.08787
11644.4	0.94519	11644.5	0.96439	11644.5	0.95428	11644.4	0.9766	11650.9	0.94465	11651.6	0.95808		5.36893	0.07611	5.36893	0.04395	5.36893	0.06433	5.36893	0.03035	5.36893	0.41809	5.36893	0.08699
11645.3	0.94627	11645.4	0.96532	11645.4	0.94921	11645.4	0.97615	11651.9	0.94623	11652.8	0.95846		5.39961	0.08031	5.39961	0.04245	5.39961	0.06555	5.39961	0.0277	5.39961	0.40076	5.39961	0.08291
11646.4	0.94545	11646.4	0.9683	11646.4	0.95211	11646.3	0.97724	11652.7	0.94867	11653.7	0.95866		5.43029	0.08153	5.43029	0.04014	5.43029	0.06651	5.43029	0.02436	5.43029	0.38507	5.43029	0.07708
11647.3	0.95064	11647.4	0.96916	11647.4	0.95828	11647.3	0.97921	11653.8	0.95209	11654.7	0.95879		5.46097	0.07945	5.46097	0.0367	5.46097	0.06735	5.46097	0.0204	5.46097	0.37093	5.46097	0.07149
11648.4	0.94995	11648.4	0.96669	11648.4	0.96129	11648.4	0.97865	11654.9	0.95624	11655.8	0.95906		5.49165	0.07407	5.49165	0.03235	5.49165	0.0682	5.49165	0.01625	5.49165	0.3581	5.49165	0.06841
11649.3	0.94939	11649.3	0.972	11649.4	0.95553	11649.3	0.98317	11655.9	0.96083	11656.8	0.95941		5.52233	0.0657	5.52233	0.02791	5.52233	0.06911	5.52233	0.01306	5.52233	0.34625	5.52233	0.06945
11650.3	0.94953	11650.3	0.97258	11650.3	0.96044	11650.3	0.98124	11656.9	0.9657	11657.7	0.9599		5.55301	0.05485	5.55301	0.02497	5.55301	0.07003	5.55301	0.01288	5.55301	0.33502	5.55301	0.07462
11651.3	0.95262	11651.3	0.97249	11651.3	0.95492	11651.3	0.98016	11658	0.9707	11658.8	0.96067		5.58369	0.04227	5.58369	0.0253	5.58369	0.07077	5.58369	0.01638	5.58369	0.32408	5.58369	0.08243
11652.2	0.96228	11652.3	0.97426	11652.4	0.95644	11652.2	0.98503	11658.9	0.97534	11659.8	0.96163		5.61437	0.02899	5.61437	0.02914	5.61437	0.07103	5.61437	0.02188	5.61437	0.31311	5.61437	0.09106
11653.2	0.95985	11653.3	0.97554	11653.3	0.95832	11653.2	0.98564	11659.9	0.97963	11660.8	0.96277		5.64505	0.01684	5.64505	0.03493	5.64505	0.0705	5.64505	0.02784	5.64505	0.30184	5.64505	0.09912
11654.1	0.96412	11654.3	0.98143	11654.3	0.95793	11654.3	0.98844	11660.9	0.98337	11661.8	0.96421		5.67573	0.01192	5.67573	0.04097	5.67573	0.06884	5.67573	0.03345	5.67573	0.29001	5.67573	0.10578
11655.1	0.95871	11655.1	0.98042	11655.2	0.9597	11655.2	0.9861	11662.9	0.98845	11662.8	0.96593		5.70641	0.01882	5.70641	0.04607	5.70641	0.06581	5.70641	0.03819	5.70641	0.27744	5.70641	0.11073
11656.2	0.96412	11656.2	0.9825	11656.2	0.96508	11656.1	0.98981	11664.9	0.99072	11663.6	0.96785		5.73709	0.02823	5.73709	0.04949	5.73709	0.06126	5.73709	0.04176	5.73709	0.264	5.73709	0.11402
11657.1	0.97287	11657.2	0.98852	11657.1	0.96687	11657.1	0.99158	11666.8	0.99087	11664.8	0.97012		5.76777	0.03634	5.76777	0.05079	5.76777	0.05518	5.76777	0.04399	5.76777	0.24962	5.76777	0.11591
11658.1	0.96919	11658.1	0.98747	11658.1	0.96857	11658.1	0.9925	11669	0.98991	11665.8	0.9726		5.79845	0.04224	5.79845	0.0498	5.79845	0.04774	5.79845	0.04487	5.79845	0.23433	5.79845	0.11669
11659.1	0.97033	11659.1	0.99122	11659.2	0.96515	11659.1	0.99438	11671	0.98843	11666.8	0.97524		5.82913	0.04568	5.82913	0.04658	5.82913	0.03927	5.82913	0.04455	5.82913	0.21823	5.82913	0.11658
11660.2	0.97692	11660.2	0.99303	11660.2	0.97494	11660.2	0.99766	11673	0.98672	11667.7	0.97813		5.85981	0.04667	5.85981	0.04138	5.85981	0.03036	5.85981	0.04337	5.85981	0.20154	5.85981	0.11557
11661.1	0.97827	11661.3	0.9954	11661.2	0.9695	11661.1	0.99858	11675.1	0.98482	11668.9	0.98118		5.89049	0.04546	5.89049	0.0346	5.89049	0.02211	5.89049	0.04188	5.89049	0.18454	5.89049	0.11346
11662.1	0.98013	11662.2	1.00033	11662.1	0.97056	11662.1	1.00083	11676.9	0.98325	11669.9	0.98443		5.92117	0.04244	5.92117	0.02684	5.92117	0.01676	5.92117	0.04076	5.92117	0.16761	5.92117	0.1099
11663.1	0.9781	11663.1	1.00138	11663.2	0.9722	11663.1	1.00159	11679.1	0.98272	11670.8	0.98783		5.95185	0.03811	5.95185	0.01881	5.95185	0.01722	5.95185	0.04068	5.95185	0.15118	5.95185	0.10454
11664.2	0.98089	11664.2	1.00366	11664.2	0.97876	11664.1	1.002	11681.1	0.98358	11671.9	0.9915		5.98253	0.03306	5.98253	0.0116	5.98253	0.02227	5.98253	0.04207	5.98253	0.13571	5.98253	0.0972
11665.2	0.98226	11665.2	1.00586	11665.2	0.979	11665.1	1.00849	11683.1	0.9857	11672.9	0.99523		6.0132	0.02792	6.0132	0.00767	6.0132	0.02852	6.0132	0.04491	6.0132	0.12168	6.0132	0.08801
11666.1	0.99062	11666.1	1.01131	11666.1	0.98352	11666.1	1.00981	11685.2	0.98864	11673.9	0.99907		6.04388	0.02338	6.04388	0.00937	6.04388	0.03425	6.04388	0.04878	6.04388	0.10953	6.04388	0.07766
11667.1	0.98675	11667.3	1.01109	11667.3	0.98546	11667.1	1.00989	11687.1	0.99147	11674.8	1.00297		6.07456	0.02005	6.07456	0.01287	6.07456	0.03882	6.07456	0.05305	6.07456	0.09967	6.07456	0.06758
11668.1	0.99654	11668.1	1.01693	11668.2	0.99169	11668.1	1.01373	11688.9	0.99318	11675.9	1.00702		6.10524	0.01836	6.10524	0.01542	6.10524	0.04207	6.10524	0.05712	6.10524	0.09236	6.10524	0.06024
11669.1	0.99961	11669.1	1.0181	11669	0.9853	11669	1.01612	11691.1	0.99329	11676.8	1.01091		6.13592	0.01818	6.13592	0.01639	6.13592	0.04415	6.13592	0.0605	6.13592	0.08771	6.13592	0.05847
11670.2	1.00042	11670.2	1.02241	11670.2	0.99361	11670	1.01961	11693.1	0.99139	11677.8	1.01464		6.1666	0.019	6.1666	0.01578	6.1666	0.04537	6.1666	0.06283	6.1666	0.08558	6.1666	0.06338
11671.1	1.00157	11671.2	1.02455	11671.2	0.98593	11671.1	1.01823	11695.1	0.98755	11678.9	1.0182		6.19728	0.02023	6.19728	0.01404	6.19728	0.0462	6.19728	0.06388	6.19728	0.08556	6.19728	0.07305
11672.1	1.00863	11672.1	1.02771	11672.2	0.99361	11672.1	1.02383	11697.1	0.98219	11679.9	1.0213		6.22796	0.02149	6.22796	0.01208	6.22796	0.04711	6.22796	0.06357	6.22796	0.08705	6.22796	0.08443
11673.2	1.0136	11673.2	1.03125	11673.2	0.99449	11673.2	1.0232	11698.9	0.97558	11680.9	1.0239		6.25864	0.02259	6.25864	0.01144	6.25864	0.04846	6.25864	0.06189	6.25864	0.08931	6.25864	0.09502
11674	1.01397	11674.2	1.0337	11674.2	1.00111	11674.2	1.02501	11701	0.96819	11682	1.02616		6.28932	0.02344	6.28932	0.01319	6.28932	0.05038	6.28932	0.05896	6.28932	0.09158	6.28932	0.1031
11675.1	1.01788	11675.2	1.03993	11675.2	1.00518	11675.1	1.02984	11703	0.96133	11683	1.02787		6.32	0.02403	6.32	0.01658	6.32	0.05275	6.32	0.05494	6.32	0.09313	6.32	0.10756
11676.2	1.02421	11676.2	1.04033	11676.2	1.00162	11676.2	1.03206	11704.9	0.9555	11684	1.02894		6.35068	0.02438	6.35068	0.02026	6.35068	0.05528	6.35068	0.05009	6.35068	0.09328	6.35068	0.10779
11677.2	1.02284	11677.3	1.04589	11677.2	0.99894	11677.1	1.03222	11706.9	0.95158	11684.9	1.02941		6.38136	0.02458	6.38136	0.02329	6.38136	0.05761	6.38136	0.04472	6.38136	0.09147	6.38136	0.10355
11678.2	1.02837	11678.3	1.05056	11678.4	1.00555	11678.3	1.0384	11709	0.95003	11685.9	1.02921		6.41204	0.0248	6.41204	0.02514	6.41204	0.05947	6.41204	0.03918	6.41204	0.08728	6.41204	0.09501
11679.1	1.03038	11679.3	1.05201	11679.3	1.00847	11679.3	1.03276	11710.8	0.95046	11686.9	1.02848		6.44272	0.02524	6.44272	0.02554	6.44272	0.06067	6.44272	0.03391	6.44272	0.08045	6.44272	0.08261
11680.2	1.03368	11680.2	1.05304	11680.2	1.00366	11680.1	1.03442	11712.7	0.95274	11687.8	1.02728		6.4734	0.02612	6.4734	0.02451	6.4734	0.06121	6.4734	0.02939	6.4734	0.07096	6.4734	0.06709
11681.1	1.03459	11681.2	1.05233	11681.2	1.00978	11681.2	1.03803	11715	0.95627	11689	1.0257		6.50408	0.02751	6.50408	0.0224	6.50408	0.0612	6.50408	0.02612	6.50408	0.05903	6.50408	0.04938
11682.2	1.0379	11682.4	1.05793	11682.4	1.01266	11682.2	1.04079	11716.9	0.96039	11690	1.02375		6.53476	0.02927	6.53476	0.01995	6.53476	0.06093	6.53476	0.02448	6.53476	0.04535	6.53476	0.03058
11683.3	1.03961	11683.3	1.05981	11683.3	1.01332	11683.3	1.03989	11718.9	0.96498	11691	1.02162		6.56544	0.03109	6.56544	0.01843	6.56544	0.06071	6.56544	0.02446	6.56544	0.03162	6.56544	0.01197
11684.3	1.04177	11684.4	1.06099	11684.4	1.01007	11684.3	1.03915	11721	0.96941	11692	1.0192		6.59612	0.03254	6.59612	0.01917	6.59612	0.0609	6.59612	0.02563	6.59612	0.023	6.59612	0.00709
11685.3	1.04079	11685.4	1.06376	11685.4	1.00918	11685.2	1.04386	11722.9	0.97335	11693	1.01657		6.6268	0.0332	6.6268	0.02232	6.6268	0.06174	6.6268	0.02739	6.6268	0.02798	6.6268	0.02229
11686.2	1.04043	11686.3	1.06483	11686.4	1.01797	11686.2	1.04314	11724.9	0.97681	11693.9	1.01398		6.65748	0.03269	6.65748	0.0268	6.65748	0.06333	6.65748	0.02923	6.65748	0.04232	6.65748	0.03507
11687.4	1.04589	11687.5	1.06295	11687.4	1.01278	11687.4	1.041	11727	0.97969	11694.7	1.01112		6.68816	0.03073	6.68816	0.0314	6.68816	0.06558	6.68816	0.03078	6.68816	0.05884	6.68816	0.04441
11688.3	1.04221	11688.5	1.06181	11688.6	1.01751	11688.4	1.04068	11728.9	0.9821	11695.8	1.00831		6.71884	0.02721	6.71884	0.03527	6.71884	0.06826	6.71884	0.03183	6.71884	0.07486	6.71884	0.04991
11689.4	1.0434	11689.4	1.06292	11689.4	1.01451	11689.4	1.03943	11731	0.98429	11696.8	1.00552		6.74952	0.02216	6.74952	0.03786	6.74952	0.07103	6.74952	0.03228	6.74952	0.08919	6.74952	0.0515
11690.4	1.03858	11690.4	1.06275	11690.4	1.0151	11690.4	1.04231	11733	0.98601	11697.8	1.00276		6.7802	0.01586	6.7802	0.0389	6.7802	0.07358	6.7802	0.03211	6.7802	0.10115	6.7802	0.04934
11691.3	1.04292	11691.5	1.0614	11691.5	1.01316	11691.3	1.03828	11735	0.987	11698.8	1.00003		6.81087	0.00922	6.81087	0.03838	6.81087	0.07561	6.81087	0.03134	6.81087	0.11041	6.81087	0.04386
11692.3	1.04217	11692.3	1.06252	11692.4	1.01207	11692.3	1.04031	11737	0.98714	11699.7	0.99745		6.84155	0.00676	6.84155	0.03654	6.84155	0.07689	6.84155	0.03008	6.84155	0.11689	6.84155	0.03573
11693.3	1.04285	11693.4	1.05945	11693.4	1.00598	11693.4	1.03695	11739.1	0.98667	11700.7	0.99494		6.87223	0.0128	6.87223	0.03393	6.87223	0.0773	6.87223	0.02846	6.87223	0.12076	6.87223	0.02577
11694.4	1.03677	11694.4	1.05659	11694.4	1.0082	11694.4	1.03631	11741.1	0.98594	11701.8	0.99258		6.90291	0.02088	6.90291	0.03138	6.90291	0.07685	6.90291	0.02668	6.90291	0.12237	6.90291	0.01509
11695.4	1.03484	11695.4	1.05416	11695.4	1.00563	11695.4	1.03655	11743.2	0.98541	11702.8	0.9903		6.93359	0.02872	6.93359	0.02995	6.93359	0.07571	6.93359	0.02495	6.93359	0.12226	6.93359	0.00652
11696.3	1.02808	11696.4	1.05417	11696.4	0.99978	11696.4	1.03293	11745.2	0.98562	11703.9	0.98813		6.96427	0.03565	6.96427	0.03044	6.96427	0.07425	6.96427	0.0235	6.96427	0.12098	6.96427	0.01022
11697.3	1.03431	11697.4	1.05319	11697.4	1.00145	11697.4	1.03372	11747	0.98673	11704.7	0.98598		6.99495	0.04136	6.99495	0.03287	6.99495	0.07305	6.99495	0.02248	6.99495	0.11905	6.99495	0.01848
11698.3	1.02951	11698.4	1.05166	11698.3	1.00909	11698.1	1.03229	11749.1	0.98885	11705.8	0.98402		7.02563	0.0458	7.02563	0.03648	7.02563	0.07285	7.02563	0.02195	7.02563	0.11679	7.02563	0.02536
11699.4	1.02817	11699.4	1.04359	11699.4	1.00093	11699.4	1.02972	11751.1	0.99146	11706.6	0.9822		7.05631	0.04926	7.05631	0.04029	7.05631	0.07438	7.05631	0.02183	7.05631	0.11426	7.05631	0.02993
11700.4	1.02407	11700.5	1.04541	11700.4	0.99746	11700.4	1.02801	11753.1	0.99413	11707.8	0.98061		7.08699	0.0523	7.08699	0.04348	7.08699	0.07806	7.08699	0.02192	7.08699	0.11125	7.08699	0.03189
11701.3	1.02477	11701.4	1.04021	11701.4	1.00466	11701.5	1.02721	11755.1	0.99596	11708.7	0.97903		7.11767	0.05575	7.11767	0.04549	7.11767	0.08388	7.11767	0.022	7.11767	0.10734	7.11767	0.03121
11702.3	1.01977	11702.2	1.03676	11702.4	1.00437	11702.3	1.02516	11757.1	0.99621	11709.8	0.97769		7.14835	0.0604	7.14835	0.04602	7.14835	0.09131	7.14835	0.02186	7.14835	0.10201	7.14835	0.02813
11703.4	1.02234	11703.4	1.03882	11703.3	0.99894	11703.3	1.02793	11758.9	0.99447	11710.8	0.97641		7.17903	0.06673	7.17903	0.04496	7.17903	0.09953	7.17903	0.02137	7.17903	0.09477	7.17903	0.02308
11704.2	1.01944	11704.2	1.03483	11704.2	1.00127	11704.3	1.02218	11760.9	0.99053	11711.7	0.97516		7.20971	0.07473	7.20971	0.04242	7.20971	0.10766	7.20971	0.02051	7.20971	0.08527	7.20971	0.01677
11705.2	1.0167	11705.2	1.03202	11705.2	0.99677	11705.2	1.02309	11762.9	0.98503	11713.5	0.97324		7.24039	0.08389	7.24039	0.03863	7.24039	0.1148	7.24039	0.01936	7.24039	0.07335	7.24039	0.01044
11706.2	1.01376	11706.2	1.03244	11706.2	0.99596	11706.3	1.0223	11764.9	0.97895	11715.9	0.97135		7.27107	0.09342	7.27107	0.03395	7.27107	0.12024	7.27107	0.01815	7.27107	0.05913	7.27107	0.00759
11707.1	1.01155	11707.3	1.03221	11707.2	0.9947	11707.2	1.02228	11767	0.97293	11717.7	0.96906		7.30175	0.10245	7.30175	0.02883	7.30175	0.12341	7.30175	0.01723	7.30175	0.04306	7.30175	0.01128
11708.2	1.01302	11708.3	1.02985	11708.2	0.9949	11708.2	1.01875	11768.8	0.96805	11719.7	0.96678		7.33243	0.11021	7.33243	0.02376	7.33243	0.12394	7.33243	0.01701	7.33243	0.02641	7.33243	0.01671
11709.1	1.00989	11709.1	1.02857	11709.3	0.99141	11709.1	1.01845	11770.8	0.9644	11721.9	0.96445		7.36311	0.11601	7.36311	0.0192	7.36311	0.1217	7.36311	0.01778	7.36311	0.01507	7.36311	0.02127
11710.1	1.00945	11710.1	1.02927	11710	0.9971	11710.1	1.01624	11772.9	0.96175	11723.8	0.96193		7.39379	0.1194	7.39379	0.01547	7.39379	0.11682	7.39379	0.01951	7.39379	0.0237	7.39379	0.02413
11711.1	1.01206	11711.2	1.02446	11711.1	0.99009	11711.1	1.01641	11774.9	0.95993	11725.7	0.95978		7.42447	0.12014	7.42447	0.01262	7.42447	0.10968	7.42447	0.02192	7.42447	0.04134	7.42447	0.02494
11712.1	1.00551	11712.3	1.02313	11712.1	0.99	11712.1	1.01753	11776.9	0.95858	11727.9	0.95813		7.45515	0.11825	7.45515	0.01032	7.45515	0.10094	7.45515	0.02464	7.45515	0.0597	7.45515	0.02363
11713	1.00875	11713	1.02682	11713.1	0.99166	11713	1.01957	11779	0.95752	11729.7	0.9571		7.48583	0.11399	7.48583	0.00803	7.48583	0.09156	7.48583	0.02734	7.48583	0.07696	7.48583	0.02028
11714.8	1.00031	11714.8	1.01646	11714.8	0.98626	11714.8	1.01263	11780.9	0.95688	11731.7	0.95704		7.51651	0.10792	7.51651	0.00542	7.51651	0.08274	7.51651	0.02977	7.51651	0.0923	7.51651	0.01516
11716.8	1.00686	11716.8	1.02109	11716.8	0.99403	11716.7	1.01736	11782.9	0.95655	11733.9	0.95745		7.54719	0.10083	7.54719	0.00325	7.54719	0.07584	7.54719	0.03176	7.54719	0.10523	7.54719	0.00873
11718.8	1.00451	11719	1.02054	11718.8	0.99175	11718.8	1.01411	11784.8	0.9565	11735.9	0.95828		7.57787	0.09373	7.57787	0.00529	7.57787	0.07194	7.57787	0.03322	7.57787	0.11545	7.57787	0.00239
11720.8	1.00261	11720.8	1.01852	11720.9	0.98945	11720.8	1.01655	11786.8	0.95671	11737.7	0.95949		7.60854	0.08774	7.60854	0.01019	7.60854	0.07141	7.60854	0.03414	7.60854	0.1229	7.60854	0.0072
11722.9	1.0034	11722.8	1.01748	11722.9	0.98752	11722.9	1.01313	11789	0.95712	11739.8	0.96097		7.63922	0.08379	7.63922	0.01593	7.63922	0.07362	7.63922	0.03454	7.63922	0.12767	7.63922	0.01471
11724.9	1.00119	11724.9	1.01649	11725	0.99308	11724.9	1.01432	11790.8	0.95758	11742.1	0.96245		7.6699	0.08234	7.6699	0.02189	7.6699	0.07733	7.6699	0.0345	7.6699	0.13003	7.6699	0.02168
11726.8	1.00208	11726.8	1.01528	11726.9	0.98781	11726.8	1.01432	11793	0.95845	11744	0.96425		7.70058	0.08317	7.70058	0.02763	7.70058	0.08133	7.70058	0.03412	7.70058	0.13035	7.70058	0.02756
11728.7	0.99823	11728.9	1.01476	11728.8	0.99163	11728.8	1.01522	11795	0.95977	11745.9	0.96607		7.73126	0.08546	7.73126	0.03276	7.73126	0.08477	7.73126	0.03351	7.73126	0.12912	7.73126	0.03198
11730.8	0.99845	11730.9	1.01647	11731	0.99017	11730.9	1.01311	11797	0.96162	11748	0.96834		7.76194	0.08817	7.76194	0.03694	7.76194	0.08725	7.76194	0.03277	7.76194	0.1268	7.76194	0.03472
11732.8	1.00518	11732.8	1.01483	11732.8	0.99005	11732.8	1.01459	11799.1	0.96411	11750	0.97075		7.79262	0.0904	7.79262	0.0399	7.79262	0.08877	7.79262	0.03201	7.79262	0.12383	7.79262	0.0357
11734.9	1.00107	11734.9	1.01751	11734.9	0.99457	11734.8	1.01633	11801.1	0.96729	11752	0.9734		7.8233	0.09149	7.8233	0.04148	7.8233	0.08961	7.8233	0.03127	7.8233	0.12054	7.8233	0.03498
11736.9	1.0027	11736.9	1.01773	11737	0.99182	11736.9	1.01613	11803.1	0.97109	11754	0.97637		7.85398	0.09111	7.85398	0.04162	7.85398	0.09021	7.85398	0.03058	7.85398	0.11709	7.85398	0.03279
11738.8	1.00852	11738.8	1.02212	11739	0.99361	11738.8	1.01695	11805.2	0.97522	11756	0.9794		7.88466	0.08921	7.88466	0.04039	7.88466	0.09101	7.88466	0.02997	7.88466	0.11352	7.88466	0.02951
11740.9	1.00355	11740.9	1.02039	11741	0.99771	11740.9	1.01899	11807.1	0.97954	11758	0.98247		7.91534	0.08598	7.91534	0.03797	7.91534	0.09225	7.91534	0.02941	7.91534	0.10973	7.91534	0.02572
11743	1.00906	11743	1.02495	11743	0.99892	11743	1.01912	11809	0.98382	11759.7	0.98532		7.94602	0.08179	7.94602	0.0347	7.94602	0.09392	7.94602	0.0289	7.94602	0.10555	7.94602	0.02221
11745	1.01257	11745	1.02565	11745	0.9978	11745	1.02127	11811.1	0.98753	11761.8	0.98819		7.9767	0.07711	7.9767	0.03104	7.9767	0.09571	7.9767	0.02844	7.9767	0.10082	7.9767	0.01991
11747	1.01184	11747	1.02834	11747.2	1.00292	11747	1.02264	11813.2	0.99063	11763.8	0.99056		8.00738	0.07247	8.00738	0.02758	8.00738	0.09715	8.00738	0.028	8.00738	0.09539	8.00738	0.01953
11749	1.01623	11749	1.02959	11749.2	1.00389	11749	1.02683	11815	0.99276	11765.9	0.99261		8.03806	0.0683	8.03806	0.02495	8.03806	0.09774	8.03806	0.02761	8.03806	0.0892	8.03806	0.02089
11751	1.01987	11751	1.03175	11751.1	1.00386	11750.9	1.02765	11817.1	0.9938	11767.8	0.99427		8.06874	0.0649	8.06874	0.02364	8.06874	0.09708	8.06874	0.02725	8.06874	0.08229	8.06874	0.0231
11753	1.02082	11753	1.03817	11753.2	1.00645	11753	1.02882	11819	0.9938	11769.9	0.99537		8.09942	0.06235	8.09942	0.02363	8.09942	0.09498	8.09942	0.02693	8.09942	0.07475	8.09942	0.02527
11755.1	1.0232	11755	1.03752	11755.2	1.01521	11755.2	1.03013	11820.9	0.99291	11771.8	0.99579		8.1301	0.06053	8.1301	0.02443	8.1301	0.09155	8.1301	0.02664	8.1301	0.06677	8.1301	0.02677
11757	1.02577	11757.1	1.03992	11757.1	1.01283	11757	1.03474	11822.9	0.99125	11773.6	0.99566		8.16078	0.05925	8.16078	0.02534	8.16078	0.08719	8.16078	0.0264	8.16078	0.05856	8.16078	0.02728
11759	1.02886	11759.1	1.04154	11759.1	1.01071	11759.1	1.03812	11825	0.98883	11776	0.99486		8.19146	0.05834	8.19146	0.02577	8.19146	0.08268	8.19146	0.0262	8.19146	0.05039	8.19146	0.02668
11761.1	1.02809	11761	1.04561	11761.1	1.01288	11761	1.03828	11826.7	0.98583	11777.8	0.99338		8.22214	0.05777	8.22214	0.02536	8.22214	0.07903	8.22214	0.02606	8.22214	0.04252	8.22214	0.02498
11762.8	1.03336	11762.9	1.0462	11762.9	1.01576	11762.9	1.03866	11829	0.98223	11779.9	0.99137		8.25282	0.05766	8.25282	0.02403	8.25282	0.07729	8.25282	0.026	8.25282	0.03526	8.25282	0.02231
11764.9	1.03532	11764.9	1.04946	11764.9	1.01934	11764.9	1.04165	11830.9	0.9778	11781.9	0.98866		8.2835	0.05828	8.2835	0.02193	8.2835	0.07812	8.2835	0.02601	8.2835	0.02896	8.2835	0.01888
11767	1.03472	11767	1.04982	11767	1.02234	11767	1.04479	11832.9	0.9732	11783.8	0.98579		8.31418	0.05989	8.31418	0.0196	8.31418	0.08149	8.31418	0.0261	8.31418	0.02398	8.31418	0.01494
11768.8	1.03754	11768.8	1.05304	11768.9	1.02793	11768.8	1.04494	11834.9	0.96832	11785.8	0.98283		8.34486	0.06263	8.34486	0.01803	8.34486	0.08662	8.34486	0.02623	8.34486	0.0207	8.34486	0.01081
11770.7	1.042	11770.8	1.05525	11770.8	1.02291	11770.7	1.0432	11837	0.96367	11788	0.97993		8.37554	0.06642	8.37554	0.01848	8.37554	0.09239	8.37554	0.02636	8.37554	0.01919	8.37554	0.00693
11772.6	1.04148	11772.8	1.0529	11772.8	1.02253	11772.7	1.04348	11838.9	0.95985	11789.7	0.97727		8.40621	0.07097	8.40621	0.0215	8.40621	0.09768	8.40621	0.02644	8.40621	0.01908	8.40621	0.00422
11774.6	1.04706	11774.7	1.05738	11774.7	1.02443	11774.6	1.04666	11841	0.9568	11792	0.97497		8.43689	0.07587	8.43689	0.02643	8.43689	0.10158	8.43689	0.0264	8.43689	0.01964	8.43689	0.00441
11776.6	1.04095	11776.7	1.05744	11776.6	1.0263	11776.5	1.04482	11843	0.95481	11794.1	0.97299		8.46757	0.08066	8.46757	0.03225	8.46757	0.10342	8.46757	0.0262	8.46757	0.02019	8.46757	0.00646
11778.7	1.04499	11778.7	1.05651	11778.7	1.02094	11778.6	1.04634	11844.8	0.9537	11796	0.97127		8.49825	0.08496	8.49825	0.03817	8.49825	0.10283	8.49825	0.02582	8.49825	0.02031	8.49825	0.00847
11780.6	1.04649	11780.7	1.05718	11780.8	1.02656	11780.6	1.04636	11846.9	0.95331	11798	0.96973		8.52893	0.08849	8.52893	0.0436	8.52893	0.09968	8.52893	0.02524	8.52893	0.01984	8.52893	0.00993
11782.6	1.04622	11782.6	1.05792	11782.7	1.02365	11782.6	1.04487	11848.8	0.9538	11800.2	0.96841		8.55961	0.09112	8.55961	0.04812	8.55961	0.09407	8.55961	0.02451	8.55961	0.01892	8.55961	0.01077
11784.5	1.04291	11784.7	1.05628	11784.6	1.02374	11784.6	1.04284	11851	0.9547	11802.1	0.9672		8.59029	0.09285	8.59029	0.05145	8.59029	0.08635	8.59029	0.02367	8.59029	0.01796	8.59029	0.01103
11786.6	1.04442	11786.6	1.05879	11786.6	1.02361	11786.5	1.04506	11853	0.95608	11804.2	0.96599		8.62097	0.09382	8.62097	0.0534	8.62097	0.07706	8.62097	0.02277	8.62097	0.01771	8.62097	0.01087
11788.6	1.04387	11788.6	1.05708	11788.7	1.02118	11788.5	1.04355	11855.1	0.95754	11806.2	0.96504		8.65165	0.09428	8.65165	0.05388	8.65165	0.06698	8.65165	0.02183	8.65165	0.01891	8.65165	0.01053
11790.6	1.04042	11790.6	1.0569	11790.7	1.01831	11790.6	1.04325	11857.1	0.95855	11808.1	0.96427		8.68233	0.09456	8.68233	0.05292	8.68233	0.05717	8.68233	0.02086	8.68233	0.02175	8.68233	0.01029
11792.7	1.04665	11792.6	1.05636	11792.8	1.01757	11792.6	1.04255	11859	0.95888	11810.2	0.96362		8.71301	0.09499	8.71301	0.05065	8.71301	0.04899	8.71301	0.01982	8.71301	0.02576	8.71301	0.01041
11794.6	1.04316	11794.7	1.05438	11794.7	1.01974	11794.7	1.04023	11861.1	0.9584	11812.2	0.96325		8.74369	0.09584	8.74369	0.04734	8.74369	0.04397	8.74369	0.01863	8.74369	0.03019	8.74369	0.011
11796.8	1.04113	11796.8	1.05635	11797	1.01324	11796.8	1.04127	11864.2	0.95636	11814.1	0.96318		8.77437	0.09726	8.77437	0.04337	8.77437	0.04306	8.77437	0.01722	8.77437	0.03436	8.77437	0.012
11798.6	1.03173	11798.8	1.0506	11798.7	1.01735	11798.6	1.03868	11867.1	0.95422	11816	0.96314		8.80505	0.09921	8.80505	0.03928	8.80505	0.04575	8.80505	0.01552	8.80505	0.03765	8.80505	0.01322
11800.7	1.03742	11800.8	1.05469	11800.8	1.01785	11800.7	1.03658	11870.1	0.95336	11818	0.96331		8.83573	0.10154	8.83573	0.03574	8.83573	0.0504	8.83573	0.01356	8.83573	0.03958	8.83573	0.01444
11802.8	1.0288	11802.7	1.05245	11802.9	1.01452	11802.8	1.03807	11873.1	0.95406	11820.1	0.96359		8.86641	0.10396	8.86641	0.03345	8.86641	0.05544	8.86641	0.01148	8.86641	0.03979	8.86641	0.0155
11805	1.0327	11804.9	1.05282	11805	1.01596	11805	1.03675	11876.1	0.95618	11822	0.96389		8.89709	0.10614	8.89709	0.0329	8.89709	0.0598	8.89709	0.00968	8.89709	0.03804	8.89709	0.01628
11806.9	1.02887	11806.9	1.05092	11806.9	1.01302	11806.9	1.03655	11879.2	0.9591	11824.1	0.96407		8.92777	0.10778	8.92777	0.03404	8.92777	0.06288	8.92777	0.00893	8.92777	0.0342	8.92777	0.0167
11808.9	1.03094	11809	1.04973	11809	1.01095	11808.9	1.03667	11882	0.96234	11825.9	0.96421		8.95845	0.10859	8.95845	0.03632	8.95845	0.06442	8.95845	0.00995	8.95845	0.0283	8.95845	0.01676
11810.8	1.02915	11810.9	1.04896	11810.8	1.01107	11810.8	1.03428	11885.1	0.96561	11827.8	0.96415		8.98913	0.10837	8.98913	0.03901	8.98913	0.06436	8.98913	0.01251	8.98913	0.0205	8.98913	0.01645
11812.8	1.02731	11813	1.04658	11812.9	1.01473	11812.8	1.03661	11888	0.96874	11830	0.96401		9.01981	0.10698	9.01981	0.04146	9.01981	0.0628	9.01981	0.01587	9.01981	0.01108	9.01981	0.01584
11814.8	1.02593	11814.9	1.04567	11815	1.01089	11814.8	1.03406	11891	0.97174	11832	0.96347		9.05049	0.10436	9.05049	0.04321	9.05049	0.05993	9.05049	0.01946	9.05049	0.000729702	9.05049	0.01499
11816.8	1.0252	11816.9	1.04659	11816.9	1.01269	11816.8	1.03506	11893.9	0.97394	11834	0.96282		9.08117	0.1005	9.08117	0.04399	9.08117	0.05603	9.08117	0.02288	9.08117	0.01112	9.08117	0.01401
11819	1.02679	11819	1.04288	11819.1	1.00805	11818.9	1.03451	11897.1	0.97498	11836	0.96187		9.11185	0.09546	9.11185	0.0437	9.11185	0.05141	9.11185	0.02588	9.11185	0.02288	9.11185	0.01299
11820.9	1.02723	11820.9	1.04294	11821	1.01055	11820.9	1.0339	11900.1	0.97436	11838	0.96053		9.14253	0.08934	9.14253	0.04237	9.14253	0.04642	9.14253	0.02828	9.14253	0.03442	9.14253	0.01206
11822.9	1.02385	11822.8	1.04189	11822.9	1.009	11822.8	1.03374	11903.1	0.9721	11840	0.959		9.17321	0.0823	9.17321	0.04021	9.17321	0.0414	9.17321	0.02997	9.17321	0.04526	9.17321	0.01128
11824.8	1.02434	11824.7	1.04188	11824.9	1.00615	11824.7	1.03546	11906	0.96815	11842.1	0.95738		9.20388	0.07451	9.20388	0.03758	9.20388	0.0367	9.20388	0.03091	9.20388	0.05496	9.20388	0.01068
11826.8	1.0235	11826.8	1.04199	11826.8	1.01303	11826.8	1.03217	11909	0.96304	11844	0.95541		9.23456	0.0662	9.23456	0.03498	9.23456	0.03264	9.23456	0.03111	9.23456	0.06319	9.23456	0.01024
11828.7	1.02325	11828.7	1.04286	11828.8	1.00849	11828.7	1.03475	11912.1	0.95729	11846	0.95356		9.26524	0.05763	9.26524	0.03307	9.26524	0.02946	9.26524	0.03067	9.26524	0.06973	9.26524	0.00989
11830.6	1.02308	11830.7	1.04097	11830.7	1.00834	11830.6	1.03348	11915.2	0.95206	11848	0.9518		9.29592	0.04913	9.29592	0.03245	9.29592	0.02728	9.29592	0.02975	9.29592	0.0745	9.29592	0.00951
11832.8	1.02314	11832.7	1.03874	11832.7	1.01452	11832.7	1.03554	11918.1	0.94796	11850.1	0.95031		9.3266	0.04106	9.3266	0.03345	9.3266	0.02607	9.3266	0.02856	9.3266	0.07755	9.3266	0.009
11834.6	1.02061	11834.6	1.0418	11834.6	1.01063	11834.6	1.03353	11921.1	0.94535	11852	0.94908		9.35728	0.0339	9.35728	0.03594	9.35728	0.02562	9.35728	0.02736	9.35728	0.07906	9.35728	0.0083
11836.5	1.0215	11836.6	1.03925	11836.6	1.00996	11836.4	1.03432	11924.2	0.94413	11854.2	0.9482		9.38796	0.02819	9.38796	0.03945	9.38796	0.02566	9.38796	0.0264	9.38796	0.07934	9.38796	0.00736
11838.5	1.02088	11838.6	1.04058	11838.6	1.00899	11838.6	1.03566	11927.3	0.94405	11856.2	0.94769		9.41864	0.02451	9.41864	0.0434	9.41864	0.02593	9.41864	0.02586	9.41864	0.07872	9.41864	0.0062
11840.5	1.01993	11840.5	1.03941	11840.7	1.01191	11840.5	1.03414	11930.3	0.94457	11858	0.94747		9.44932	0.02308	9.44932	0.0473	9.44932	0.02624	9.44932	0.0258	9.44932	0.0776	9.44932	0.00485
11842.7	1.02283	11842.6	1.03996	11842.8	1.01243	11842.5	1.03567	11933.3	0.9454	11860.2	0.9477		9.48	0.02353	9.48	0.0508	9.48	0.02647	9.48	0.02613	9.48	0.07628	9.48	0.00344
11844.6	1.01912	11844.7	1.04089	11844.8	1.00868	11844.5	1.03645	11936.2	0.94607	11862.2	0.94815		9.51068	0.02509	9.51068	0.05366	9.51068	0.02659	9.51068	0.02668	9.51068	0.07499	9.51068	0.00232
11846.6	1.02185	11846.8	1.04079	11846.6	1.01196	11846.6	1.03528	11939.1	0.94665	11865.2	0.94926		9.54136	0.02708	9.54136	0.05576	9.54136	0.02661	9.54136	0.0272	9.54136	0.07379	9.54136	0.00226
11848.4	1.01932	11848.4	1.04095	11848.6	1.01154	11848.4	1.0359	11942.2	0.94706	11868.3	0.95054		9.57204	0.02915	9.57204	0.05706	9.57204	0.02659	9.57204	0.0275	9.57204	0.0726	9.57204	0.0033
11850.6	1.01991	11850.6	1.04092	11850.7	1.01138	11850.6	1.03744	11944.9	0.94715	11871.2	0.95193		9.60272	0.03123	9.60272	0.05757	9.60272	0.02662	9.60272	0.02742	9.60272	0.07125	9.60272	0.00462
11852.6	1.02153	11852.6	1.04317	11852.6	1.01108	11852.6	1.03725	11948.2	0.94666	11874.2	0.9531		9.6334	0.03338	9.6334	0.05734	9.6334	0.02679	9.6334	0.02688	9.6334	0.06954	9.6334	0.00584
11854.6	1.02315	11854.5	1.04417	11854.6	1.01227	11854.6	1.03617	11951.1	0.94528	11877.3	0.95429		9.66408	0.03571	9.66408	0.05645	9.66408	0.0272	9.66408	0.02586	9.66408	0.06728	9.66408	0.0068
11856.7	1.02475	11856.6	1.04236	11856.7	1.0102	11856.6	1.03621	11954.2	0.94346	11880.2	0.95499		9.69476	0.03823	9.69476	0.05496	9.69476	0.02789	9.69476	0.02443	9.69476	0.06436	9.69476	0.00742
11858.7	1.02392	11858.7	1.04428	11858.7	1.01645	11858.7	1.03858	11957	0.9421	11883.2	0.95585		9.72544	0.04083	9.72544	0.05292	9.72544	0.0289	9.72544	0.02268	9.72544	0.06077	9.72544	0.00765
11860.6	1.02497	11860.6	1.04504	11860.7	1.01415	11860.6	1.03747	11960.2	0.94179	11885.9	0.95668		9.75612	0.0433	9.75612	0.05037	9.75612	0.0302	9.75612	0.02078	9.75612	0.0566	9.75612	0.00748
11862.7	1.02576	11862.8	1.04583	11862.8	1.01375	11862.7	1.03911	11963	0.94266	11889.1	0.95757		9.7868	0.04536	9.7868	0.0473	9.7868	0.03172	9.7868	0.01892	9.7868	0.05199	9.7868	0.00694
11865.6	1.02447	11865.5	1.04717	11865.7	1.01604	11865.5	1.03815	11966.1	0.94431	11892.1	0.9585		9.81748	0.04669	9.81748	0.0437	9.81748	0.0334	9.81748	0.01731	9.81748	0.04716	9.81748	0.00607
11868.7	1.02713	11868.6	1.04661	11868.7	1.01853	11868.7	1.0397	11969	0.94634	11895.1	0.95927		9.84816	0.04702	9.84816	0.03954	9.84816	0.03517	9.84816	0.01616	9.84816	0.04234	9.84816	0.005
11871.7	1.02748	11871.6	1.05037	11871.7	1.01415	11871.6	1.04017	11972.1	0.94802	11898.2	0.95991		9.87884	0.04614	9.87884	0.03481	9.87884	0.03698	9.87884	0.01561	9.87884	0.0377	9.87884	0.00394
11874.6	1.03316	11874.7	1.04969	11874.7	1.0189	11874.6	1.03976	11975.2	0.94928	11901.1	0.96014		9.90952	0.04395	9.90952	0.02952	9.90952	0.03883	9.90952	0.0157	9.90952	0.03339	9.90952	0.00335
11877.7	1.03278	11877.7	1.054	11877.7	1.02096	11877.7	1.04048	11978.3	0.94989	11904.1	0.95986		9.9402	0.04048	9.9402	0.02372	9.9402	0.04076	9.9402	0.01637	9.9402	0.02945	9.9402	0.0037
11880.7	1.03271	11880.7	1.05106	11880.7	1.01132	11880.7	1.04239	11981.2	0.9501	11907.1	0.95884		9.97088	0.03593	9.97088	0.01753	9.97088	0.04284	9.97088	0.01753	9.97088	0.02581	9.97088	0.00485
11883.6	1.03811	11883.6	1.05494	11883.7	1.01223	11883.5	1.04363	11984.3	0.9503	11910.2	0.95707
11886.6	1.03725	11886.5	1.05635	11886.5	1.00825	11886.5	1.04411	11987.3	0.95055	11913.2	0.95464
11889.5	1.03534	11889.5	1.05572	11889.6	1.01657	11889.5	1.04611	11990.2	0.9508	11916.3	0.95185
11892.5	1.03691	11892.5	1.05934	11892.5	1.01572	11892.4	1.04637	11993.4	0.95062	11919.2	0.9487
11895.4	1.0366	11895.5	1.0548	11895.5	1.01573	11895.4	1.04494	11996.4	0.94983	11922.3	0.94561
11898.2	1.03672	11898.3	1.0582	11898.4	1.01056	11898.2	1.04487	11999.4	0.9483	11925.2	0.94251
11901.4	1.03605	11901.3	1.05713	11901.5	1.01013	11901.3	1.04533	12002.3	0.94603	11928.4	0.93997
11904.3	1.03651	11904.3	1.05894	11904.4	1.01819	11904.2	1.0455	12005.3	0.94301	11931.3	0.93784
11907.3	1.03621	11907.3	1.05673	11907.4	1.01288	11907.3	1.04478	12008.1	0.93928	11934.4	0.93635
11910.4	1.0404	11910.3	1.05607	11910.4	1.01524	11910.3	1.04422	12011.1	0.93527	11937.3	0.93528
11913.4	1.03457	11913.4	1.05726	11913.4	1.0174	11913.4	1.04488	12014	0.93106	11940.1	0.93452
11916.4	1.03507	11916.5	1.05806	11916.5	1.01371	11916.5	1.04478	12017.2	0.92744	11943.3	0.93416
11919.5	1.0331	11919.5	1.05547	11919.6	1.01261	11919.6	1.04529	12020	0.92469	11946.2	0.9339
11922.5	1.03232	11922.4	1.05623	11922.6	1.01228	11922.4	1.04368	12023.2	0.92317	11949.1	0.93383
11925.6	1.03117	11925.7	1.0554	11925.8	1.01151	11925.6	1.04412	12026.2	0.92247	11952	0.93359
11928.6	1.03151	11928.7	1.05427	11928.8	1.01513	11928.6	1.04463	12029.2	0.92258	11955.1	0.93354
11931.7	1.03216	11931.8	1.05548	11931.8	1.01801	11931.8	1.04386	12032.1	0.92302	11958	0.93351
11934.7	1.0307	11934.6	1.05327	11934.6	1.01849	11934.7	1.04336	12035.1	0.92381	11961.2	0.93359
11937.9	1.03282	11937.7	1.05604	11937.9	1.01197	11937.7	1.04385	12038.2	0.92475	11964.2	0.93364
11940.8	1.03081	11940.6	1.05124	11940.8	1.01407	11940.7	1.04243	12041.2	0.92563	11967.2	0.9337
11943.8	1.02693	11943.8	1.05211	11943.9	1.00866	11943.8	1.04339	12044.2	0.9264	11970.1	0.93378
11946.7	1.03072	11946.6	1.05526	11946.8	1.01733	11946.6	1.04323	12047.4	0.92726	11973.2	0.9338
11949.6	1.0318	11949.7	1.05241	11949.7	1.01191	11949.6	1.0412	12050.3	0.9278	11976.2	0.93371
11952.5	1.02888	11952.6	1.05105	11952.7	1.01259	11952.5	1.04266	12053.4	0.92853	11979.2	0.93344
11955.5	1.02786	11955.5	1.05188	11955.6	1.01415	11955.5	1.04163	12056.3	0.9293	11982.2	0.93288
11958.4	1.03091	11958.4	1.04887	11958.5	1.01667	11958.3	1.04151	12059.4	0.92997	11985.3	0.93222
11961.5	1.02768	11961.4	1.05146	11961.5	1.0105	11961.4	1.0417	12062.4	0.93041	11988.3	0.93128
11964.5	1.02853	11964.3	1.04965	11964.5	1.01183	11964.3	1.04018	12065.4	0.93054	11991.4	0.93011
11967.4	1.02744	11967.4	1.05165	11967.6	1.01158	11967.4	1.04253	12068.2	0.93055	11994.3	0.92874
11970.4	1.03118	11970.5	1.05003	11970.6	1.01203	11970.4	1.04061	12071.3	0.9304	11997.4	0.92731
11973.4	1.02753	11973.4	1.04954	11973.5	1.01439	11973.3	1.04054	12074.2	0.93022	12000.3	0.92581
11976.5	1.02756	11976.6	1.04984	11976.7	1.01721	11976.6	1.04212	12077.3	0.93017	12003	0.92436
11979.5	1.02727	11979.5	1.04917	11979.6	1.01282	11979.5	1.04094	12080.2	0.93004	12006.2	0.92313
11982.6	1.03296	11982.6	1.05235	11982.6	1.01161	11982.6	1.04303	12082.9	0.92959	12009.2	0.92209
11985.6	1.02943	11985.7	1.05128	11985.7	1.01344	11985.5	1.04071	12086.2	0.92892	12012.1	0.92127
11988.7	1.02933	11988.7	1.05154	11988.9	1.01363	11988.7	1.03975	12089	0.92759	12015.2	0.92065
11991.8	1.02823	11991.8	1.05302	11991.8	1.01299	11991.8	1.0419	12092.1	0.92602	12017.8	0.92024
11994.9	1.03326	11994.9	1.05284	11994.9	1.01381	11994.8	1.04108	12095.2	0.92422	12021.1	0.92019
11997.8	1.029	11997.7	1.0526	11997.8	1.0159	11997.8	1.04236	12098.3	0.92241	12024.1	0.9202
12000.9	1.03005	12000.9	1.05363	12000.9	1.01247	12000.9	1.04	12101.3	0.92072	12027.1	0.92035
12003.8	1.03039	12003.8	1.05287	12003.9	1.01677	12003.8	1.04349	12104.4	0.91902	12030.1	0.92052
12006.9	1.03029	12006.9	1.0524	12006.9	1.01934	12006.9	1.04414	12107.3	0.91745	12033	0.92068
12009.7	1.03437	12009.7	1.05448	12009.8	1.02071	12009.6	1.04323	12110.3	0.91601	12036.2	0.92097
12012.7	1.03706	12012.9	1.05537	12012.9	1.01624	12012.7	1.04092	12113.5	0.91459	12039.1	0.92115
12015.6	1.03048	12015.6	1.05509	12015.6	1.018	12015.6	1.04264	12116.4	0.91324	12042.1	0.92132
12018.6	1.03545	12018.6	1.05553	12018.6	1.0181	12018.6	1.04177	12119.4	0.91179	12045.2	0.92139
12021.4	1.03446	12021.4	1.05576	12021.7	1.02036	12021.4	1.0423	12122.5	0.9103	12048.2	0.92158
12024.5	1.03315	12024.5	1.05813	12024.5	1.02007	12024.5	1.04464	12125.4	0.90873	12051.2	0.92122
12027.5	1.03374	12027.6	1.05522	12027.7	1.01723	12027.6	1.04226	12128.4	0.90739	12054.3	0.92098
12030.5	1.03423	12030.6	1.05594	12030.8	1.01984	12030.5	1.04358	12131.4	0.90608	12057.2	0.92054
12033.5	1.0366	12033.5	1.05807	12033.6	1.02175	12033.5	1.0404	12134.2	0.90506	12060.3	0.91994
12036.6	1.04051	12036.5	1.0566	12036.6	1.025	12036.5	1.04498	12137.3	0.90446	12063.3	0.91927
12039.7	1.03565	12039.7	1.05706	12039.8	1.02274	12039.6	1.04456	12140	0.90412	12066.1	0.9183
12042.7	1.03713	12042.7	1.05816	12042.7	1.02182	12042.6	1.04302	12143.2	0.90416	12069.1	0.91715
12045.8	1.03904	12045.8	1.05844	12045.9	1.03168	12045.8	1.04669	12146.3	0.90425	12072.1	0.91577
12048.8	1.04811	12048.8	1.05893	12048.8	1.02608	12048.7	1.04539	12149.3	0.90444	12075.1	0.91429
12051.9	1.03871	12051.8	1.05794	12051.9	1.02846	12051.7	1.04358	12152.2	0.90453	12078.2	0.91262
12054.9	1.03963	12055	1.05812	12055	1.02407	12055	1.0443	12155.3	0.90475	12081.1	0.91077
12057.9	1.04271	12057.8	1.05798	12058.1	1.02313	12057.9	1.04175	12158.3	0.90504	12084	0.90888
12060.9	1.04038	12060.9	1.05729	12060.9	1.02817	12060.9	1.04412	12161.3	0.90541	12086.9	0.90702
12064	1.04043	12064	1.05947	12064	1.02231	12064	1.04057	12165.3	0.90607	12090	0.90532
12066.9	1.04313	12067	1.05829	12067	1.02692	12067.1	1.04335	12169.4	0.9066	12093.1	0.90379
12070	1.04247	12070	1.05866	12070	1.027	12070	1.04164	12173.4	0.90694	12096.1	0.90238
12072.9	1.04972	12072.8	1.05892	12072.9	1.03001	12072.8	1.04288	12177.5	0.90715	12099.2	0.9012
12075.9	1.04465	12075.9	1.05692	12075.9	1.02497	12075.9	1.04046	12181.3	0.90718	12102.1	0.90015
12078.8	1.04874	12078.8	1.05936	12078.8	1.0265	12078.8	1.04164	12185.5	0.90709	12105.3	0.89929
12081.7	1.0463	12081.9	1.05681	12081.9	1.02645	12081.7	1.04107	12189.5	0.90659	12108.1	0.89853
12084.6	1.04552	12084.6	1.05711	12084.8	1.02591	12084.6	1.04301	12193.5	0.90582	12111.3	0.89794
12087.7	1.04544	12087.7	1.05752	12087.7	1.02823	12087.7	1.04053	12197	0.90467	12114.4	0.89727
12090.6	1.04331	12090.6	1.05414	12090.9	1.02244	12090.7	1.04126	12201.3	0.90332	12117.3	0.8967
12093.7	1.04642	12093.7	1.05558	12093.8	1.02316	12093.6	1.04116	12205.2	0.90159	12120.3	0.89618
12096.7	1.04448	12096.8	1.0546	12096.8	1.02494	12096.7	1.04182	12209.1	0.89953	12123.4	0.8958
12099.6	1.04347	12099.7	1.05382	12099.8	1.02187	12099.7	1.0405	12213.4	0.8974	12126.3	0.89553
12102.7	1.04501	12102.7	1.05547	12103	1.02453	12102.7	1.04345	12217.3	0.89495	12129.3	0.89541
12105.7	1.04318	12105.9	1.05467	12105.8	1.0282	12105.7	1.03933	12220.9	0.89299	12132.2	0.89535
12108.8	1.04215	12108.8	1.05455	12108.8	1.02714	12108.9	1.04089	12225.2	0.8914	12135.1	0.89549
12111.8	1.04426	12111.8	1.05084	12111.9	1.02703	12111.8	1.04177	12229.4	0.89006	12138.1	0.89572
12114.9	1.04347	12115	1.05356	12115	1.02957	12115	1.03994	12233.4	0.8887	12141.1	0.89599
12117.9	1.04124	12118	1.05235	12118.1	1.02524	12118.1	1.03691	12237.1	0.88741	12144.1	0.8963
12121	1.04397	12121.1	1.05497	12121.2	1.02759	12121.1	1.04005	12241.5	0.88619	12147.1	0.89659
12124	1.04364	12124	1.05103	12124.1	1.02698	12124	1.04018	12245.4	0.88488	12149.9	0.89667
12127	1.04142	12127.1	1.05093	12127.2	1.0262	12127.1	1.04167	12249.4	0.88346	12153.1	0.89671
12130.1	1.04375	12130.1	1.05397	12130.3	1.02836	12130.1	1.0393	12253.2	0.88185	12156.2	0.89663
12133.1	1.04415	12133.1	1.0533	12133.2	1.0311	12133.1	1.03981	12257.4	0.88019	12159.1	0.89623
12136	1.04006	12135.9	1.0558	12136	1.02722	12135.9	1.04219	12261	0.87868	12162.1	0.89576
12138.9	1.04478	12139.1	1.0563	12139.1	1.02678	12138.9	1.04025	12265.1	0.87755	12166.3	0.89481
12141.9	1.04008	12141.9	1.05585	12142	1.0293	12141.9	1.03959	12269.2	0.87697	12170.3	0.89336
12144.8	1.04663	12144.9	1.05434	12144.9	1.02955	12144.9	1.04043	12273.3	0.87677	12174	0.8916
12147.9	1.04352	12147.8	1.05617	12147.9	1.03308	12147.8	1.03992	12276.9	0.8768	12178.1	0.88964
12150.7	1.04564	12150.6	1.05445	12150.7	1.03395	12150.7	1.04069	12281.2	0.87719	12182.5	0.88776
12153.6	1.0445	12153.8	1.05256	12153.8	1.03431	12153.7	1.04181	12285.3	0.87791	12186.3	0.8859
12156.8	1.04686	12156.7	1.05594	12156.9	1.02934	12156.8	1.0429	12288.9	0.87865	12190.1	0.88423
12159.7	1.04883	12159.8	1.05435	12159.8	1.03425	12159.7	1.04057	12293.1	0.87947	12194.3	0.88291
12162.7	1.04038	12162.7	1.05192	12162.7	1.03384	12162.7	1.04218	12297.1	0.87998	12198.2	0.88169
12167	1.03985	12167.1	1.05327	12167	1.02821	12167	1.03926	12301.3	0.88034	12202.2	0.88082
12171	1.0402	12171	1.05072	12171.1	1.02934	12171.1	1.04017	12305.4	0.88039	12206	0.88001
12175.1	1.04079	12175	1.05022	12175.3	1.02699	12175.1	1.04027	12309.3	0.88006	12209.9	0.8794
12179.2	1.03678	12179.3	1.04816	12179.3	1.02816	12179.2	1.03836	12313.1	0.87936	12214.3	0.87882
12183.3	1.03891	12183.3	1.04852	12183.4	1.03314	12183.5	1.03793	12317.1	0.87835	12218.2	0.87821
12187.3	1.03952	12187.3	1.04914	12187.3	1.02953	12187.2	1.03666	12321.1	0.87694	12221.9	0.87752
12191.2	1.04051	12191.4	1.05135	12191.5	1.0362	12191.3	1.03843	12325.3	0.87528	12225.9	0.87685
12195.4	1.0414	12195.2	1.05177	12195.3	1.03237	12195.2	1.03877	12329.2	0.87327	12230.2	0.87629
12199.3	1.04241	12199.3	1.05046	12199.3	1.03466	12199.4	1.0399	12333.1	0.87118	12234.3	0.87574
12203.3	1.04112	12203.2	1.04997	12203.3	1.0345	12203.2	1.03827	12336.9	0.86899	12238.2	0.87531
12207.1	1.04137	12207.2	1.05222	12207.2	1.03803	12207.3	1.03732	12341.1	0.8671	12242.4	0.87501
12211.1	1.03918	12211.2	1.05061	12211.2	1.03494	12211.1	1.03745	12345.2	0.86547	12246.4	0.87474
12215.1	1.04128	12214.9	1.05057	12215.1	1.03426	12215	1.04019	12348.8	0.86371	12250.1	0.87436
12219	1.04512	12218.9	1.05115	12219	1.03788	12219	1.03758	12353.2	0.8624	12254.4	0.87405
12223.3	1.04016	12223	1.05069	12223.1	1.03245	12222.9	1.03664	12357.1	0.86129	12258.3	0.87359
12226.9	1.04297	12226.9	1.04892	12226.9	1.02966	12226.8	1.03503	12361.2	0.86028	12262.1	0.87287
12231	1.03427	12230.9	1.04697	12231	1.03933	12231	1.03503	12365.9	0.85897	12266.3	0.87206
12235.2	1.03777	12235.2	1.04867	12235.1	1.03688	12235.2	1.03486	12371.3	0.8577	12270.1	0.87092
12239.1	1.03721	12239	1.04862	12239.1	1.03671	12239	1.0357	12376	0.85625	12274	0.86959
12243.1	1.04174	12243.4	1.04984	12243.2	1.04145	12243.2	1.03563	12380.9	0.85493	12278.2	0.86811
12247.1	1.04449	12247.5	1.05172	12247.1	1.03616	12247.2	1.03683	12386.3	0.85382	12282.3	0.86652
12251.4	1.04601	12251.2	1.04862	12251.2	1.03833	12251.2	1.03623	12391.1	0.85267	12286.3	0.8648
12255.2	1.03943	12255.4	1.04869	12255.3	1.04018	12255.2	1.03612	12396.1	0.85164	12290.3	0.86298
12259.3	1.03898	12259.4	1.04861	12259.4	1.03748	12259.2	1.03556	12401	0.85074	12294	0.86126
12263.2	1.04093	12263.4	1.04948	12263.4	1.04243	12263.4	1.03634	12406.1	0.85001	12298.2	0.85976
12267.1	1.04062	12267.1	1.04897	12267.1	1.04234	12267	1.03868	12410.9	0.84934	12302.4	0.85841
12271.1	1.03966	12271	1.05013	12271.2	1.0397	12271	1.03503	12415.8	0.84885	12306.5	0.8572
12274.9	1.03658	12275	1.04895	12275	1.04317	12275	1.03793	12421.1	0.84847	12310.4	0.85617
12278.7	1.03952	12278.9	1.04835	12278.9	1.03991	12278.7	1.03747	12426.1	0.84809	12314.5	0.85524
12283	1.03882	12282.9	1.04605	12283	1.04136	12283	1.03209	12431.2	0.84772	12318.4	0.85445
12286.9	1.04183	12286.9	1.04987	12286.9	1.04256	12286.8	1.03555	12436.1	0.84735	12322.6	0.85386
12290.9	1.03608	12290.9	1.0481	12290.9	1.03822	12290.9	1.03566	12441	0.8469	12326.5	0.85328
12294.9	1.03664	12294.9	1.04747	12295	1.03536	12294.9	1.03536	12445.9	0.84612	12330.1	0.85278
12298.9	1.04046	12298.9	1.04698	12299.1	1.04151	12298.8	1.03434	12451.2	0.8452	12334	0.85233
12303.1	1.03953	12303	1.04784	12303	1.04247	12302.9	1.03455	12456.2	0.84407	12338.4	0.85209
12307	1.03664	12307.1	1.04601	12307	1.04082	12306.9	1.03191	12460.9	0.84277	12342.1	0.85183
12311.2	1.03796	12311.2	1.04345	12311.3	1.0441	12311.2	1.03222			12346.1	0.85165
12315.2	1.03652	12315.4	1.04204	12315.3	1.04806	12315.3	1.03324			12350.3	0.85145
12319.1	1.0383	12319.3	1.04602	12319.3	1.04306	12319.2	1.02977			12354.3	0.85125
12323.2	1.04199	12323.2	1.04596	12323.3	1.04573	12323.2	1.03064			12358.1	0.85102
12327.3	1.04332	12327.2	1.04513	12327.2	1.0393	12327.2	1.03403			12362.2	0.85077
12331.1	1.04354	12331.1	1.0466	12331.2	1.0446	12331.1	1.0332
12335.1	1.04179	12335.1	1.04617	12335.3	1.04156	12335	1.03218
12339	1.0469	12339	1.0492	12339.2	1.04449	12339.1	1.03262
12343	1.04	12342.8	1.04573	12343	1.04504	12342.9	1.03202
12346.8	1.03869	12346.8	1.046	12347	1.03873	12346.8	1.03101
12350.8	1.0421	12350.9	1.04795	12351	1.04293	12350.9	1.02908
12354.9	1.03977	12355	1.0456	12355.1	1.03843	12355.1	1.03039
12358.8	1.04418	12358.9	1.04721	12358.9	1.0415	12358.9	1.03099
12362.9	1.04085	12363	1.04993	12363.1	1.03955	12363	1.03193

## Sheet: Figure 4
	Pt1/Ce	Pt1/CeCu	Ptn/CeCu
CO(ads)	0.06	-0.26	-1.73
Transition state	0.44	0.58	-1.16
CO2 formation	-2.19	-2.09	-2.72
Ov+CO2(g)	-0.72	-1.35	-2.33

## Sheet: Supplementary Figure 2
CeO2		Ce0.99Cu0.01O2
Raman shift	Intensity	Raman shift	Intensity
200.361	0	200.361	0
202.283	0	202.283	0
204.205	-21.2708	204.205	-1.4896
206.127	-38.6852	206.127	37.0169
208.049	-25.1258	208.049	50.9882
209.969	-60.6574	209.969	108.809
211.889	-52.2919	211.889	0
213.809	0	213.809	0
215.729	0	215.729	0
217.648	0	217.648	-97.466
219.566	-18.1615	219.566	-150.947
221.484	-6.58419	221.484	-106.147
223.402	54.1542	223.402	-153.144
225.32	38.5907	225.32	-145.802
227.236	30.7963	227.236	-161.679
229.152	-8.06252	229.152	-133.534
231.068	-8.09601	231.068	-94.9988
232.984	54.0305	232.984	-101.747
234.9	61.7892	234.9	-186.191
236.814	4.78767	236.814	-78.867
238.729	29.3993	238.729	0.019
240.643	22.9195	240.643	-99.8991
242.557	-1.70908	242.557	-50.7572
244.469	59.2428	244.469	-5.41318
246.381	61.8626	246.381	65.9114
248.293	19.0835	248.293	82.8047
250.205	13.9172	250.205	59.5033
252.117	-1.63039	252.117	-74.1029
254.027	42.5397	254.027	0
255.938	45.1843	255.938	0
257.848	-1.51678	257.848	0
259.758	-9.26576	259.758	155.742
261.668	-2.72275	261.668	108.86
263.576	-31.2533	263.576	84.0246
265.484	0	265.484	-4.52248
267.393	-57.5404	267.393	96.7039
269.299	-103.408	269.299	96.517
271.207	30.2058	271.207	132.759
273.113	7.75268	273.113	189.809
275.02	-4.30155	275.02	67.2977
276.926	-55.4104	276.926	51.4536
278.83	-20.623	278.83	211.332
280.736	-17.0702	280.736	62.6763
282.641	-30.4528	282.641	127.533
284.545	-16.4852	284.545	89.4941
286.447	36.5748	286.447	8.41278
288.352	-66.7391	288.352	25.0543
290.254	-9.75896	290.254	35.161
292.156	-33.5973	292.156	-40.7943
294.059	-14.4092	294.059	21.4545
295.959	-30.4388	295.959	-98.9223
297.861	-36.0354	297.861	-86.2561
299.762	-18.1482	299.762	-97.1002
301.662	-12.0028	301.662	-57.0479
303.562	-22.8297	303.562	30.0181
305.461	-53.2555	305.461	-102.3
307.359	-7.9349	307.359	-157.617
309.26	-78.8729	309.26	-9.13134
311.156	-20.4762	311.156	-54.03
313.055	-35.2494	313.055	8.24334
314.951	-70.9525	314.951	75.7489
316.85	-41.2854	316.85	-64.6281
318.746	-54.7732	318.746	27.7276
320.641	-60.4224	320.641	-80.0648
322.537	-51.6781	322.537	31.9418
324.432	-65.1853	324.432	0
326.328	-80.0057	326.328	0
328.221	-75.1996	328.221	0
330.115	-29.7882	330.115	-10.5883
332.01	-4.00824	332.01	101.95
333.902	-26.703	333.902	184.371
335.795	-24.5082	335.795	91.1987
337.688	-5.27237	337.688	224.759
339.578	-34.5465	339.578	296.722
341.471	-34.9794	341.471	186.435
343.361	0	343.361	355.472
345.252	0	345.252	297.59
347.143	0.36257	347.143	377.469
349.031	49.2886	349.031	370.718
350.922	40.4692	350.922	381.044
352.811	78.9175	352.811	445.186
354.699	21.4954	354.699	593.412
356.586	29.7337	356.586	708.827
358.475	87.9127	358.475	640.332
360.361	72.5078	360.361	795.221
362.248	126.773	362.248	827.904
364.135	116.627	364.135	906.616
366.021	130.15	366.021	910.384
367.906	148.937	367.906	941.749
369.791	155.888	369.791	1152.07
371.676	170.739	371.676	1186.12
373.561	205.34	373.561	1183.31
375.445	168.853	375.445	1296.36
377.328	153.418	377.328	1429.19
379.211	235.455	379.211	1472.48
381.094	196.309	381.094	1729.24
382.977	323.197	382.977	1628.96
384.857	270.865	384.857	1946.46
386.738	310.802	386.738	1913.38
388.619	359.986	388.619	2142.71
390.5	365.662	390.5	2395.88
392.381	363.424	392.381	2464.43
394.26	388.892	394.26	2733.58
396.139	423.61	396.139	2849.72
398.018	446.46	398.018	3101.88
399.896	495.729	399.896	3086.09
401.775	486.903	401.775	3454.63
403.652	512.418	403.652	3597.39
405.529	543.228	405.529	3898.78
407.406	644.099	407.406	4254.48
409.283	592.987	409.283	4552.16
411.158	642.34	411.158	4749.45
413.035	773.716	413.035	5035.45
414.91	791.38	414.91	5309.63
416.785	811.697	416.785	5762.56
418.658	892.897	418.658	6108.46
420.533	958.25	420.533	6671.61
422.406	1050.11	422.406	7303.83
424.279	1067.84	424.279	7847.59
426.152	1191.55	426.152	8384.96
428.023	1359.04	428.023	9150.42
429.896	1452.38	429.896	9928.16
431.768	1580.23	431.768	10938.2
433.639	1730.67	433.639	11843.9
435.51	1932.9	435.51	12893.2
437.379	2041.03	437.379	14387.3
439.248	2250.04	439.248	15716.2
441.119	2591.84	441.119	17539.3
442.986	2847.51	442.986	19145.5
444.855	3132.5	444.855	21328.6
446.725	3599.53	446.725	23231.1
448.592	3987.08	448.592	26456
450.459	4543.5	450.459	29483
452.326	5291.51	452.326	33078.7
454.191	5924.22	454.191	36444.7
456.059	6889.53	456.059	40172.4
457.924	7771.5	457.924	43230.3
459.789	8458.36	459.789	45185.7
461.654	9124.25	461.654	45922.2
463.518	9183.72	463.518	44740.4
465.383	8798.74	465.383	42184.8
467.246	8181.98	467.246	38741.5
469.109	7079	469.109	34443.2
470.973	6044.77	470.973	30168.4
472.834	5151.27	472.834	26697.4
474.695	4430.57	474.695	23355.5
476.557	3830.81	476.557	20691.7
478.418	3416.04	478.418	18250.6
480.279	2929.1	480.279	16111
482.139	2555.29	482.139	14165.2
484	2253.33	484	12594.6
485.859	1972.57	485.859	10952.6
487.719	1717.05	487.719	9424.6
489.576	1544.15	489.576	8161.48
491.436	1253.71	491.436	7074.02
493.293	1037.9	493.293	6031.44
495.15	939.522	495.15	4979.05
497.008	696.834	497.008	4240.09
498.863	570.273	498.863	3591.63
500.721	483.749	500.721	2848.01
502.576	366.439	502.576	2370.03
504.432	271.805	504.432	2045.58
506.285	261.371	506.285	1543.1
508.141	253.61	508.141	1243.72
509.994	138.814	509.994	964.242
511.848	164.47	511.848	829.151
513.701	75.0309	513.701	732.805
515.555	100.682	515.555	506.552
517.406	82.1519	517.406	498.428
519.26	54.2404	519.26	389.864
521.111	-8.51725	521.111	124.488
522.963	35.8884	522.963	144.385
524.812	7.93882	524.812	128.074
526.664	-30.7454	526.664	75.5758
528.514	15.0189	528.514	75.3143
530.363	29.9571	530.363	79.0665
532.213	36.8524	532.213	73.4218
534.061	38.3799	534.061	7.36895
535.91	14.4123	535.91	113.071
537.758	19.9599	537.758	0
539.605	0	539.605	0
541.453	0	541.453	0
543.299	-3.93382	543.299	-6.24688
545.146	-5.18081	545.146	18.423
546.992	52.6921	546.992	88.7411
548.838	11.1308	548.838	169.827
550.684	51.554	550.684	213.293
552.527	51.6523	552.527	275.553
554.371	62.5087	554.371	344.55
556.217	35.7055	556.217	386.693
558.059	69.4317	558.059	341.312
559.902	15.6967	559.902	520.681
561.746	19.8195	561.746	569.542
563.588	58.9465	563.588	544.322
565.43	125.023	565.43	684.72
567.271	83.3687	567.271	756.469
569.113	87.5023	569.113	764.911
570.953	98.3716	570.953	821.821
572.793	164.508	572.793	974.44
574.633	149.781	574.633	1048.92
576.473	132.35	576.473	1213.76
578.312	159.419	578.312	1429.91
580.15	166.26	580.15	1485.57
581.988	143.417	581.988	1556.09
583.826	227.185	583.826	1815.57
585.664	205.693	585.664	1817.31
587.502	254.403	587.502	1995.91
589.338	272.068	589.338	2221.82
591.174	247.863	591.174	2257.34
593.01	238.509	593.01	2399.6
594.846	291.316	594.846	2527.05
596.682	258.986	596.682	2484.21
598.516	296.942	598.516	2657.63
600.35	247.014	600.35	2824.36
602.184	314.74	602.184	2884.28
604.018	266.143	604.018	2800.8
605.85	320.366	605.85	2902.63
607.684	254.152	607.684	2907.07
609.516	247.472	609.516	2715.17
611.348	258.391	611.348	2793.98
613.178	221.907	613.178	2757.65
615.01	235.532	615.01	2793.13
616.84	217.995	616.84	2691.72
618.67	220.778	618.67	2625.49
620.5	180.182	620.5	2639.19
622.33	165.329	622.33	2341.03
624.158	130.123	624.158	2354.61
625.988	142.379	625.988	2174.24
627.816	82.7282	627.816	2130.78
629.645	84.1182	629.645	2014
631.471	55.6425	631.471	1939.2
633.299	29.8713	633.299	1820.94
635.125	81.489	635.125	1600.73
636.951	13.6008	636.951	1452.4
638.777	29.9126	638.777	1316.22
640.604	17.6942	640.604	1184.04
642.428	20.4173	642.428	1199.9
644.252	-2.6893	644.252	1043.1
646.076	19.0646	646.076	888.938
647.9	-20.3753	647.9	812.217
649.725	-35.3474	649.725	685.115
651.547	-12.232	651.547	548.383
653.369	-10.8828	653.369	448.322
655.191	-31.314	655.191	379.511
657.014	-58.563	657.014	457.702
658.836	-13.6478	658.836	334.361
660.656	-32.7371	660.656	259.954
662.477	-15.0504	662.477	226.372
664.297	-42.3272	664.297	177.772
666.117	-45.0826	666.117	194.561
667.938	-34.2071	667.938	77.7367
669.756	-51.9669	669.756	118.992
671.574	-31.5458	671.574	123.426
673.393	-30.2161	673.393	97.8343
675.211	-26.1579	675.211	14.9074
677.027	-37.1149	677.027	41.08
678.846	-19.4076	678.846	11.3152
680.662	-16.7162	680.662	-60.8398
682.479	-18.1218	682.479	-18.321
684.295	-26.3593	684.295	81.5743
686.109	-31.8717	686.109	98.1192
687.924	-14.1554	687.924	35.3939
689.74	-48.3721	689.74	0
691.553	-34.7584	691.553	0
693.367	-37.5471	693.367	0
695.182	-34.867	695.182	17.4345
696.994	-29.4535	696.994	-30.8098
698.807	-4.88129	698.807	-33.9231
700.619	-30.9412	700.619	-6.93178
702.432	-28.2648	702.432	7.74538
704.242	-10.529	704.242	-32.3604
706.055	-21.5452	706.055	42.5693
707.865	7.15668	707.865	27.1012
709.676	-3.86559	709.676	48.6165
711.484	-10.7852	711.484	83.8284
713.295	-17.7061	713.295	84.7933
715.104	-26.0052	715.104	39.1241
716.912	-15.1096	716.912	53.7708
718.721	-24.7857	718.721	-13.8823
720.529	25.9001	720.529	10.3527
722.336	3.87312	722.336	63.3989
724.145	-18.1619	724.145	-27.6457
725.951	-14.1257	725.951	-0.67993
727.758	9.13564	727.758	-16.2759
729.562	11.8009	729.562	-15.4146
731.369	-13.0065	731.369	-81.8607
733.174	24.0048	733.174	-74.1531
734.979	4.68152	734.979	-59.5754
736.783	12.8423	736.783	-95.8595
738.588	-3.74416	738.588	-64.7906
740.391	11.2896	740.391	-70.8582
742.193	18.0753	742.193	-213.116
743.998	11.1068	743.998	-102.266
745.799	0	745.799	-127.64
747.602	0	747.602	-199.818
749.404	0	749.404	-121.964
751.205	28.7641	751.205	-132.226
753.006	24.4837	753.006	-131.479
754.807	-10.1072	754.807	-169.312
756.605	17.2959	756.605	-132.767
758.406	14.3888	758.406	-134.792
760.205	-16.0907	760.205	-191.977
762.004	-1.08067	762.004	-112.684
763.803	-2.61405	763.803	-154.729
765.602	28.9593	765.602	-126.444
767.398	-19.4801	767.398	-121.621
769.195	7.96348	769.195	-100.239
770.994	20.2347	770.994	-91.2643
772.789	6.27906	772.789	-82.3154
774.586	1.98399	774.586	-71.9744
776.383	14.2624	776.383	-94.7846
778.178	-13.5192	778.178	-66.5038
779.973	-48.2222	779.973	-96.2547
781.768	-6.9205	781.768	-81.7938
783.561	13.6623	783.561	22.5169
785.355	-12.7606	785.355	-66.7086
787.148	-30.8961	787.148	32.1084
788.941	-6.15476	788.941	-23.9752
790.734	-11.8435	790.734	37.5244
792.527	-25.8385	792.527	36.7668
794.318	11.379	794.318	0
796.111	-10.9244	796.111	0
797.902	0	797.902	0
799.691	0	799.691	0
801.482	0	801.482	0

## Sheet: Supplementary Figure 3
Supplementary Figure 3a					Supplementary Figure 3b
Pt1/CeCu		Ptn/CeCu			Cu foil		Cu2O		CuO		Pt1/CeCu
Binding energy	Intensity	Binding energy	Intensity		Energy	Absorption	Energy	Absorption	Energy	Absorption	Energy	Absorption
967.037	24091	966.979	22325.8		8782.59	0.0016	8782.86	0.000974187	8783.53	0.00082392	8782.55	0.06989
966.987	24231.6	966.929	22354.3		8786.61	0.0015	8787.03	0.00103	8787.47	0.000715305	8786.61	0.05994
966.937	24132.4	966.879	22274.2		8790.56	0.00142	8790.8	0.000891099	8791.68	0.000703042	8790.52	0.04556
966.887	24097.7	966.829	22441.8		8794.74	0.00129	8794.97	0.00077032	8795.6	0.00061833	8794.62	0.03814
966.837	24186.7	966.779	22163.7		8798.77	0.00115	8798.85	0.000695182	8799.52	0.000493802	8798.77	0.05097
966.787	24226.6	966.729	22084.8		8802.8	0.00112	8802.67	0.000590821	8803.37	0.000380769	8802.73	0.03987
966.737	24160.5	966.679	22177		8806.8	0.000991037	8806.74	0.00053397	8807.37	0.000358002	8806.65	0.04817
966.687	24198	966.629	22327.7		8810.73	0.000887979	8810.49	0.000411403	8811.37	0.000384943	8810.51	0.02635
966.637	24037.5	966.579	22353.1		8814.63	0.000778812	8814.79	0.000305733	8815.42	0.000357373	8814.56	0.03846
966.587	24241	966.529	22443		8818.61	0.000733328	8818.88	0.00016032	8819.54	0.000395658	8818.53	0.02891
966.537	24237.9	966.479	22427		8822.66	0.000660521	8822.97	8.12263e-06	8823.56	0.000199642	8822.62	0.0231
966.487	24242.2	966.429	22419.1		8826.61	0.0005407	8826.8	-8.18996e-05	8827.58	5.35157e-05	8826.68	0.01618
966.437	24337.1	966.379	22307		8830.82	0.000426598	8830.9	-0.000115314	8831.49	5.32923e-05	8830.7	0.00875
966.387	24041.4	966.329	22402		8834.84	0.000289741	8834.78	-0.00023481	8835.37	-2.9664e-05	8834.84	0.01835
966.337	24125	966.279	22221.1		8838.84	0.000415613	8838.7	-0.000366203	8839.28	-0.000157823	8838.69	0.00577
966.287	24191.8	966.229	22157.4		8842.72	0.000760439	8842.73	-0.000531019	8843.4	-0.000222988	8842.69	0.01282
966.237	24127.7	966.179	22129.7		8846.61	0.000627799	8846.85	-0.000556025	8847.4	-0.00033546	8846.58	0.01005
966.187	24125.8	966.129	22264.1		8850.62	0.000416773	8850.89	-0.000595334	8851.48	-0.000409679	8850.58	0.00967
966.137	24025	966.079	22289.8		8854.59	0.000304171	8854.75	-0.000670115	8855.56	-0.000493345	8854.63	0.00611
966.087	24147.3	966.029	22236.3		8858.6	5.96474e-05	8858.99	-0.000643162	8859.38	-0.000596234	8858.6	0.01572
966.037	24103.9	965.979	22455.9		8862.62	-8.38533e-05	8862.93	-0.000651431	8863.59	-0.000589382	8862.69	0.00865
965.987	24107	965.929	22296.9		8866.64	-0.000142611	8866.68	-0.000660813	8867.46	-0.000656533	8866.83	0.01464
965.937	24194.9	965.879	22302.3		8870.77	-0.000153857	8870.67	-0.000690645	8871.33	-0.000716242	8870.74	0.02573
965.887	24250	965.829	22348		8874.65	-0.00043102	8874.74	-0.000796824	8875.32	-0.000726516	8874.65	0.02602
965.837	24001.2	965.779	22210.2		8878.65	-0.00036718	8878.77	-0.00111	8879.39	-0.000916399	8878.49	0.02883
965.787	24047.7	965.729	22178.1		8882.42	-0.000321142	8882.8	-0.000816092	8883.42	-0.000683061	8882.57	0.02156
965.737	24105.1	965.679	22301.2		8886.53	-0.000483822	8886.95	-0.000735505	8887.61	-0.000689953	8886.57	-0.000534342
965.687	24009	965.629	22298.8		8890.61	-0.000557205	8891.03	-0.000804679	8891.62	-0.000752537	8890.65	0.01256
965.637	24118.8	965.579	22160.2		8894.62	-0.00058788	8894.78	-0.000745899	8895.59	-0.000663602	8894.69	-0.01693
965.587	24096.5	965.529	22376.6		8898.67	-0.00063895	8898.86	-0.000727033	8899.33	-0.000592557	8898.67	-0.0322
965.537	24064.8	965.479	22193.8		8902.72	-0.000573042	8902.73	-0.000654662	8903.39	-0.00064215	8902.8	-0.00977
965.487	24062.5	965.429	22250.4		8906.67	-0.000666119	8906.67	-0.000590203	8907.33	-0.000695241	8906.82	-0.03414
965.437	24083.2	965.379	22289.1		8910.69	-0.000540539	8910.73	-0.000434052	8911.39	-0.000584679	8910.61	-0.03571
965.387	24023.4	965.329	22269.1		8914.41	-0.000522749	8914.87	-0.000348483	8915.42	-0.000534785	8914.56	-0.02746
965.337	23903.1	965.279	22215.6		8918.56	-0.000392427	8918.87	-0.000368092	8919.56	-0.000431463	8918.59	-0.04285
965.287	23932	965.229	22157.8		8922.55	-0.000335508	8922.79	-0.000287905	8923.56	-0.00034904	8922.59	-0.03605
965.237	23951.6	965.179	22135.5		8926.51	-0.000222423	8926.98	7.02395e-05	8927.63	-0.000254061	8926.78	-0.07004
965.187	24023.8	965.129	22207		8930.63	-0.000109055	8930.87	0.00034999	8931.44	-0.000151245	8930.82	-0.02774
965.137	24123.4	965.079	22072.3		8934.75	0.00010202	8934.8	0.000655536	8935.3	0.00011338	8934.87	-0.02007
965.087	23854.7	965.029	22103.9		8938.76	0.000355029	8938.5	0.000914959	8939.19	0.000443388	8938.84	-0.0177
965.037	23963.3	964.979	22111.3		8942.66	0.00063045	8942.71	0.00137	8943.13	0.000826705	8942.7	-0.03711
964.987	24083.6	964.929	22050		8946.64	0.00107	8946.5	0.00185	8947.38	0.00129	8946.53	-0.03527
964.937	24039.8	964.879	22161.3		8950.55	0.00167	8950.71	0.00264	8951.44	0.0019	8950.43	-0.02635
964.887	23986.3	964.829	22196.1		8954.46	0.0023	8954.89	0.0037	8955.35	0.00276	8954.58	-0.04586
964.837	23992.2	964.779	22255.5		8958.49	0.00334	8958.88	0.00508	8959.49	0.00401	8958.57	-0.03085
964.787	23984.8	964.729	22111.7		8962.6	0.00489	8960.92	0.00623	8961.57	0.00516	8959.3	0.07706
964.737	23994.5	964.679	22157.4		8966.64	0.00735	8962.91	0.00746	8963.41	0.00598	8959.95	0.0672
964.687	24085.5	964.629	22063.3		8967.41	0.00801	8964.8	0.0089	8965.37	0.00706	8960.68	0.06559
964.637	23985.5	964.579	22168		8967.87	0.00841	8966.72	0.01073	8967.41	0.00849	8961.45	0.07593
964.587	23869.9	964.529	22076.2		8968.37	0.00902	8968.68	0.01314	8969.29	0.01017	8962.18	0.0685
964.537	23798.8	964.479	22066		8968.83	0.00953	8969.37	0.01445	8969.68	0.01067	8962.83	0.07947
964.487	23847.3	964.429	22155.5		8969.44	0.01022	8970.1	0.01582	8970.06	0.01117	8963.52	0.06521
964.437	23909.4	964.379	22060.9		8969.91	0.01087	8970.68	0.01735	8970.45	0.01164	8964.21	0.06023
964.387	23919.1	964.329	22145.3		8970.37	0.01155	8971.34	0.01898	8970.76	0.01217	8964.94	0.06706
964.337	23796.5	964.279	22082.8		8970.87	0.01235	8971.95	0.02093	8971.14	0.01275	8965.67	0.08108
964.287	23930.9	964.229	22078.9		8971.49	0.01341	8972.76	0.02339	8971.57	0.01332	8966.37	0.06389
964.237	23799.2	964.179	22064.8		8971.79	0.01445	8973.38	0.02626	8971.95	0.01402	8967.02	0.07877
964.187	23787.1	964.129	21882.8		8972.29	0.01557	8974.07	0.03006	8972.33	0.01469	8967.75	0.07027
964.137	23808.2	964.079	21976.6		8972.87	0.01702	8974.76	0.03542	8972.76	0.01552	8968.48	0.0579
964.087	23740.6	964.029	22021.9		8973.45	0.01863	8975.46	0.04237	8973.14	0.01633	8969.18	0.085
964.037	23846.1	963.979	22116.4		8973.99	0.02058	8976.19	0.0521	8973.53	0.01727	8969.87	0.07818
963.987	23860.2	963.929	21967.2		8974.3	0.02269	8976.88	0.06541	8973.91	0.01834	8970.56	0.06911
963.937	24068.4	963.879	22039.1		8974.91	0.02543	8977.58	0.08496	8974.34	0.01959	8971.25	0.0605
963.887	23917.2	963.829	22055.9		8975.42	0.02901	8978.23	0.11209	8974.72	0.02091	8971.99	0.06902
963.837	23771.9	963.779	22077		8975.8	0.03336	8979	0.15783	8975.11	0.02246	8972.64	0.08169
963.787	23851.2	963.729	22131.6		8976.34	0.0394	8979.66	0.24182	8975.53	0.02435	8973.3	0.08405
963.737	23950	963.679	22107.8		8976.84	0.0476	8980.39	0.39785	8975.92	0.02657	8973.99	0.07165
963.687	23942.2	963.629	22112.1		8977.34	0.05911	8981.05	0.55737	8976.3	0.02963	8974.64	0.0906
963.637	23998	963.579	22022.7		8977.81	0.07574	8981.78	0.60598	8976.76	0.03325	8975.38	0.08674
963.587	23965.6	963.529	21919.5		8978.42	0.10292	8982.48	0.55914	8977.15	0.0375	8976.11	0.08388
963.537	23984.4	963.479	22019.5		8978.69	0.14297	8983.25	0.50737	8977.5	0.04163	8976.73	0.09924
963.487	24100	963.429	22036.3		8979.27	0.19782	8983.87	0.49658	8977.88	0.04519	8977.42	0.08133
963.437	24057.8	963.379	22108.6		8979.69	0.26274	8984.56	0.51768	8978.23	0.04811	8978.04	0.09377
963.387	24000.4	963.329	22066.4		8980.31	0.32943	8985.26	0.55453	8978.65	0.05122	8978.81	0.11043
963.337	23956.6	963.279	21981.3		8980.74	0.38449	8985.95	0.59362	8979.08	0.05591	8979.42	0.10097
963.287	23936.7	963.229	21942.2		8981.32	0.42049	8986.69	0.63386	8979.5	0.06222	8980.12	0.11598
963.237	23975.8	963.179	22053.9		8981.7	0.43983	8987.38	0.67513	8979.93	0.07016	8980.77	0.13254
963.187	23900	963.129	22057.8		8982.13	0.44562	8988.16	0.71939	8980.31	0.07963	8981.47	0.14304
963.137	23897.3	963.079	22086.3		8982.67	0.44362	8988.89	0.76312	8980.7	0.09127	8982.16	0.17046
963.087	23772.7	963.029	22122.3		8983.21	0.44038	8989.55	0.80956	8981.08	0.10525	8982.9	0.19712
963.037	23894.9	962.979	22082.8		8983.67	0.4401	8990.24	0.86384	8981.51	0.12141	8983.55	0.24558
962.987	23921.9	962.929	21982.8		8984.21	0.44597	8991.09	0.92871	8981.93	0.14327	8984.29	0.2897
962.937	23810.2	962.879	22061.7		8984.71	0.45706	8991.71	0.9926	8982.28	0.17038	8984.94	0.33634
962.887	24091.4	962.829	22001.2		8985.18	0.47336	8992.33	1.04789	8982.74	0.20486	8985.68	0.38004
962.837	24070.7	962.779	21971.1		8985.56	0.49091	8993.03	1.08264	8983.13	0.24771	8986.37	0.42422
962.787	23975.4	962.729	22150		8985.99	0.50876	8993.84	1.10238	8983.55	0.29707	8987.07	0.48547
962.737	23991	962.679	22069.1		8986.64	0.52622	8994.5	1.11513	8983.94	0.34982	8987.76	0.54909
962.687	23843.8	962.629	22102		8987.07	0.54618	8995.23	1.12308	8984.33	0.39486	8988.46	0.5831
962.637	23897.7	962.579	22106.6		8987.61	0.56838	8995.93	1.12079	8984.71	0.43235	8989.19	0.61807
962.587	24012.5	962.529	22150		8988.03	0.59359	8996.63	1.10372	8985.14	0.45842	8989.85	0.66443
962.537	23803.5	962.479	22176.2		8988.5	0.62402	8997.29	1.07615	8985.48	0.47377	8990.55	0.73178
962.487	23931.3	962.429	22117.2		8989.16	0.65692	8998.02	1.04537	8985.91	0.48229	8991.28	0.81679
962.437	23944.9	962.379	21959.8		8989.5	0.69421	8998.72	1.0178	8986.33	0.48805	8991.98	0.92476
962.387	23794.9	962.329	22033.2		8990.05	0.73251	8999.3	0.99363	8986.8	0.49623	8992.75	1.02233
962.337	23926.6	962.279	21988.7		8990.66	0.77522	9000	0.97225	8987.22	0.50887	8993.45	1.10569
962.287	24191.4	962.229	22046.5		8991.01	0.81672	9000.73	0.95436	8987.53	0.52938	8994.15	1.18405
962.237	24033.2	962.179	22052.7		8991.51	0.85603	9001.43	0.94089	8987.96	0.55703	8994.77	1.22915
962.187	23825.8	962.129	22064.1		8992.17	0.89281	9002.09	0.93368	8988.34	0.59362	8995.5	1.27391
962.137	24067.6	962.079	22181.3		8992.48	0.9253	9002.75	0.93147	8988.81	0.6349	8996.28	1.27846
962.087	23845.3	962.029	22130.1		8993.22	0.9513	9003.45	0.93392	8989.23	0.67756	8996.97	1.32872
962.037	23853.1	961.979	22024.2		8993.68	0.96784	9004.15	0.93968	8989.62	0.72437	8997.67	1.35344
961.987	23937.1	961.929	21986.3		8993.99	0.97607	9004.81	0.94689	8990	0.77362	8998.37	1.38946
961.937	23941.4	961.879	22101.2		8994.73	0.97541	9005.47	0.9543	8990.43	0.82754	8999.1	1.39245
961.887	23998.4	961.829	21971.5		8995.15	0.96778	9006.12	0.96156	8990.82	0.88154	8999.8	1.40318
961.837	24066	961.779	21958.2		8995.73	0.95617	9006.75	0.96924	8991.2	0.93541	9000.5	1.3705
961.787	24018	961.729	22111.7		8996.04	0.9419	9007.56	0.97802	8991.63	0.98545	9001.16	1.33356
961.737	23907	961.679	22045.3		8996.74	0.92738	9008.26	0.98771	8991.98	1.02428	9001.85	1.28335
961.687	23789.5	961.629	22023.8		8997.05	0.91425	9008.88	0.99713	8992.4	1.0558	9002.59	1.25499
961.637	23902.3	961.579	21994.5		8997.71	0.90288	9009.58	1.00479	8992.79	1.08097	9003.29	1.21427
961.587	24008.2	961.529	22096.9		8998.17	0.89492	9010.32	1.00901	8993.18	1.10456	9003.99	1.19637
961.537	24073.4	961.479	22059		8998.79	0.8909	9010.94	1.00949	8993.64	1.12567	9004.69	1.16421
961.487	23919.1	961.429	22072.3		8999.14	0.89128	9011.64	1.00714	8994.03	1.14545	9005.39	1.13373
961.437	23879.7	961.379	22016.4		8999.8	0.89676	9012.34	1.00382	8994.41	1.16546	9006.08	1.1203
961.387	24031.6	961.329	21920.7		9000.19	0.9072	9013.04	1.00116	8994.84	1.18521	9006.82	1.08649
961.337	24057.4	961.279	21976.6		9000.73	0.92115	9013.7	0.99948	8995.23	1.20757	9007.48	1.04691
961.287	23964.5	961.229	22094.1		9001.2	0.93954	9014.44	0.99743	8995.61	1.23049	9008.18	1.0504
961.237	23885.5	961.179	22154.3		9001.74	0.95749	9015.22	0.9933	8996	1.25269	9008.8	1.04827
961.187	23714.5	961.129	21984.4		9002.36	0.97473	9015.84	0.98597	8996.43	1.27129	9009.54	1.0379
961.137	23873	961.079	22026.6		9002.86	0.98716	9016.58	0.9756	8996.85	1.28402	9010.2	1.0328
961.087	23912.5	961.029	21943.4		9003.29	0.99374	9017.24	0.96315	8997.24	1.28882	9010.9	1.03194
961.037	24029.7	960.979	21963.7		9003.76	0.99348	9017.98	0.95031	8997.63	1.28647	9011.56	1.01491
960.987	23887.9	960.929	22127.3		9004.34	0.98719	9018.76	0.93869	8998.01	1.27863	9012.26	0.97936
960.937	23942.6	960.879	22065.2		9004.8	0.97615	9019.42	0.9294	8998.36	1.26801	9012.96	0.99454
960.887	23950	960.829	21950		9005.27	0.96249	9020.12	0.92225	8998.71	1.255	9013.62	0.96474
960.837	23941.8	960.779	22082		9005.85	0.94785	9020.78	0.91659	8999.1	1.24152	9014.32	0.9576
960.787	23785.9	960.729	22087.9		9006.2	0.93454	9021.6	0.9114	8999.52	1.22735	9014.98	0.98451
960.737	23911.7	960.679	22097.7		9006.78	0.92217	9022.26	0.90647	8999.95	1.2111	9015.68	0.99071
960.687	24078.5	960.629	22275.4		9007.33	0.91142	9022.96	0.90201	9000.34	1.19366	9016.34	0.96676
960.637	23922.3	960.579	22132.8		9007.83	0.90187	9023.66	0.89825	9000.76	1.17231	9017.04	0.97706
960.587	24004.3	960.529	22171.9		9008.33	0.89267	9024.36	0.89508	9001.15	1.15037	9017.74	0.97873
960.537	24086.3	960.479	22052.7		9008.8	0.88368	9025.1	0.89258	9001.5	1.12799	9018.44	0.96821
960.487	24003.9	960.429	22028.5		9009.34	0.87495	9025.88	0.8908	9001.89	1.10659	9019.1	0.9461
960.437	23976.6	960.379	22078.9		9009.77	0.86699	9026.51	0.88955	9002.24	1.08715	9019.84	0.94846
960.387	23848.4	960.329	22169.1		9010.24	0.85998	9027.21	0.88859	9002.66	1.06866	9020.51	0.9444
960.337	23904.7	960.279	22094.1		9010.82	0.8545	9027.87	0.88793	9003.05	1.05353	9021.25	0.93027
960.287	24023.4	960.229	22158.6		9011.13	0.85083	9028.58	0.88765	9003.4	1.03963	9021.91	0.92949
960.237	24015.6	960.179	22134		9011.75	0.84901	9029.78	0.88768	9003.83	1.02761	9022.61	0.93157
960.187	24100.8	960.129	21985.5		9012.34	0.84866	9030.57	0.89026	9004.18	1.01643	9023.31	0.91744
960.137	23840.2	960.079	22037.9		9012.61	0.84937	9031.74	0.89448	9004.64	1.00578	9024.01	0.91943
960.087	23988.3	960.029	21926.2		9013.11	0.85085	9032.56	0.90033	9004.99	0.9958	9024.79	0.89977
960.037	23954.3	959.979	22122.7		9013.7	0.85319	9033.73	0.9075	9005.34	0.98632	9025.42	0.8839
959.987	23855.9	959.929	22136.3		9014.12	0.85607	9034.66	0.91489	9005.69	0.97807	9026.16	0.9067
959.937	23962.9	959.879	22188.7		9014.67	0.85933	9035.68	0.92194	9006.08	0.97058	9026.86	0.90133
959.887	23954.3	959.829	22002.3		9015.06	0.8634	9036.7	0.92893	9006.47	0.96478	9027.52	0.8923
959.837	23855.9	959.779	22195.7		9015.72	0.86798	9037.52	0.93584	9006.85	0.96023	9028.3	0.8767
959.787	23790.6	959.729	22091.4		9016.11	0.87318	9038.42	0.94261	9007.28	0.95761	9029.2	0.84271
959.737	23768.4	959.679	22030.5		9016.58	0.87908	9039.67	0.94963	9007.71	0.95645	9030.21	0.8518
959.687	23893.8	959.629	22030.1		9017.12	0.88581	9040.53	0.95686	9008.09	0.95654	9031.23	0.87519
959.637	23843.4	959.579	22042.2		9017.55	0.89325	9041.47	0.96477	9008.48	0.95768	9032.24	0.87744
959.587	23970.3	959.529	22013.7		9018.05	0.90067	9042.48	0.97295	9008.83	0.95955	9033.26	0.89809
959.537	23988.3	959.479	21976.6		9018.6	0.90879	9043.31	0.98065	9009.26	0.96207	9034.27	0.91356
959.487	23847.3	959.429	22007		9019.03	0.91667	9044.44	0.98738	9009.65	0.96439	9035.33	0.93068
959.437	23883.2	959.379	21982		9019.61	0.9245	9045.46	0.99191	9010.08	0.96679	9036.3	0.92595
959.387	23975.4	959.329	22113.3		9020.04	0.93207	9046.32	0.99418	9010.46	0.96865	9037.2	0.94642
959.337	23929.7	959.279	22100.4		9020.43	0.93957	9047.42	0.9937	9010.85	0.96996	9038.3	0.93232
959.287	23800	959.229	21966.4		9020.9	0.94706	9048.48	0.9908	9011.28	0.97071	9039.31	0.9565
959.237	23884	959.179	22127.3		9021.56	0.95416	9049.45	0.98681	9011.67	0.97091	9040.25	0.99405
959.187	23837.5	959.129	22073.4		9022.06	0.96132	9050.47	0.98191	9012.06	0.97053	9041.31	1.01169
959.137	23812.5	959.079	21948		9022.53	0.96833	9051.49	0.97823	9012.44	0.96958	9042.21	1.03966
959.087	24009.8	959.029	22145.7		9023.11	0.97515	9052.47	0.97566	9012.83	0.96836	9043.26	1.03868
959.037	23858.2	958.979	21961.7		9023.43	0.98143	9053.34	0.97429	9013.22	0.96691	9044.24	1.04893
958.987	24007	958.929	22019.5		9024.01	0.9872	9054.55	0.97396	9013.65	0.96527	9045.22	1.04671
958.937	23825.4	958.879	22045.3		9024.44	0.99222	9055.49	0.97387	9014	0.96355	9046.2	1.01352
958.887	23782.4	958.829	22119.1		9024.99	0.99598	9056.51	0.97405	9014.47	0.96137	9047.14	1.029
958.837	23833.6	958.779	22021.9		9025.53	0.99834	9057.53	0.97369	9014.85	0.95943	9048.16	1.06278
958.787	23841.8	958.729	21935.2		9026	0.99904	9058.64	0.97288	9015.28	0.95711	9049.1	1.06955
958.737	23832	958.679	22009.8		9026.51	0.9981	9059.66	0.97162	9015.67	0.95476	9050.08	1.06216
958.687	23899.2	958.629	22093		9026.97	0.99546	9060.48	0.97009	9016.02	0.95216	9051.06	1.04364
958.637	23888.3	958.579	21915.2		9027.56	0.99095	9061.7	0.96906	9016.45	0.94912	9052.08	1.08158
958.587	23784	958.529	22042.6		9027.99	0.98515	9062.56	0.96823	9016.88	0.94581	9053.1	1.0784
958.537	23820.7	958.479	22005.9		9028.46	0.97876	9063.67	0.96841	9017.27	0.94171	9054.12	1.07939
958.487	23857.8	958.429	22072.7		9029.31	0.9663	9064.65	0.96912	9017.66	0.93741	9055.06	1.09034
958.437	23919.9	958.379	22126.6		9030.29	0.95016	9065.67	0.97039	9018.08	0.9323	9056.12	1.08028
958.387	23820.7	958.329	21994.5		9031.27	0.93429	9066.5	0.97214	9018.51	0.92709	9057.06	1.07085
958.337	23710.9	958.279	22088.3		9032.32	0.91907	9067.56	0.974	9018.9	0.92062	9058.08	1.06846
958.287	23819.9	958.229	22133.6		9033.37	0.90696	9068.7	0.97644	9019.29	0.91371	9059.11	1.04446
958.237	23938.3	958.179	22031.3		9034.35	0.89833	9069.68	0.9788	9019.68	0.90667	9060.09	1.01756
958.187	23934.8	958.129	22067.6		9035.41	0.89236	9070.67	0.98114	9020.03	0.89888	9061.15	1.02385
958.137	23833.6	958.079	22062.1		9036.46	0.88894	9071.69	0.98349	9020.46	0.89149	9062.13	1.03832
958.087	23972.7	958.029	22025		9037.4	0.88835	9072.44	0.98537	9020.89	0.88419	9063.15	1.04325
958.037	23945.7	957.979	21979.7		9038.38	0.88984	9073.58	0.98722	9021.35	0.87737	9064.1	1.04706
957.987	23917.2	957.929	22049.2		9039.39	0.89329	9074.61	0.98871	9021.74	0.87103	9065.12	1.02897
957.937	23842.6	957.879	21988.7		9040.41	0.89741	9075.51	0.99012	9022.13	0.86495	9066.22	1.02651
957.887	23735.9	957.829	21957		9041.47	0.90165	9076.5	0.9913	9022.52	0.85967	9067.24	1.01159
957.837	23857	957.779	22079.7		9042.44	0.90418	9077.45	0.99232	9022.91	0.85465	9068.23	1.02727
957.787	23989.5	957.729	22008.2		9043.46	0.90485	9078.35	0.9932	9023.34	0.85035	9069.29	1.02322
957.737	23975	957.679	22071.1		9044.4	0.90402	9079.42	0.99377	9023.77	0.84642	9070.32	1.0263
957.687	23809.4	957.629	22033.6		9045.38	0.90261	9080.45	0.99432	9024.16	0.84317	9071.26	1.02161
957.637	23719.5	957.579	22125		9046.44	0.90219	9081.43	0.99451	9024.58	0.84031	9072.25	1.01165
957.587	23948	957.529	22097.7		9047.34	0.90382	9082.42	0.99429	9024.98	0.83783	9073.31	1.02129
957.537	23886.7	957.479	22243.4		9048.36	0.90735	9083.21	0.99381	9025.4	0.83584	9074.33	1.03371
957.487	23971.5	957.429	22100		9049.3	0.91166	9084.35	0.9926	9025.79	0.83409	9075.28	1.03096
957.437	23925.8	957.379	22142.6		9050.32	0.91612	9085.46	0.99104	9026.18	0.83292	9076.3	1.01036
957.387	23853.5	957.329	22106.3		9051.26	0.91954	9086.53	0.98868	9026.57	0.83216	9077.33	1.03566
957.337	23899.2	957.279	22001.2		9052.24	0.92163	9087.48	0.9854	9026.96	0.83231	9078.28	1.03084
957.287	23950	957.229	21966.8		9053.18	0.92221	9088.43	0.98204	9027.35	0.83285	9079.26	1.02772
957.237	23980.1	957.179	21994.1		9054.24	0.92233	9089.38	0.97769	9027.74	0.83418	9080.25	1.03031
957.187	23927.3	957.129	21999.2		9055.18	0.92343	9090.44	0.97341	9028.17	0.83609	9081.2	1.02544
957.137	23982.8	957.079	21967.6		9056.2	0.92553	9091.51	0.96883	9028.6	0.83853	9082.18	1.02654
957.087	24028.5	957.029	21892.6		9057.14	0.92935	9092.54	0.96433	9028.99	0.8416	9083.21	1.0193
957.037	23867.6	956.979	22000.4		9058.2	0.93478	9093.57	0.96009	9029.42	0.84512	9084.16	1.00998
956.987	23975	956.929	22091.4		9059.15	0.94067	9094.36	0.95563	9030.55	0.85494	9085.15	0.98547
956.937	23851.6	956.879	22264.5		9060.13	0.94645	9095.55	0.95181	9031.33	0.86722	9086.09	0.99651
956.887	23928.1	956.829	22102		9061.19	0.95172	9096.62	0.94799	9032.5	0.88099	9087.08	1.00419
956.837	23948.4	956.779	22012.5		9062.21	0.95587	9097.49	0.94442	9033.48	0.89514	9088.11	0.99793
956.787	23923	956.729	21937.5		9063.15	0.95969	9098.4	0.94153	9034.26	0.90895	9089.06	0.9898
956.737	23835.5	956.679	21940.6		9064.22	0.96304	9100.42	0.93706	9035.47	0.92335	9090.05	0.98783
956.687	23825.8	956.629	22019.9		9065.2	0.96675	9102.56	0.93377	9036.49	0.93782	9091.12	0.99468
956.637	23938.7	956.579	22010.9		9066.22	0.97102	9104.55	0.93229	9037.46	0.95202	9092.15	0.99279
956.587	23832	956.529	22232.4		9067.24	0.97586	9106.45	0.93274	9038.36	0.96637	9093.09	0.97454
956.537	23971.5	956.479	22007.4		9068.27	0.98127	9108.44	0.93481	9039.38	0.9802	9094.08	0.99704
956.487	23901.2	956.429	22061.7		9069.25	0.98732	9110.39	0.93937	9040.35	0.99245	9095.11	0.96963
956.437	24035.5	956.379	21813.3		9070.32	0.99252	9112.21	0.94489	9041.25	1.00343	9096.1	0.95718
956.387	23914.1	956.329	21890.6		9071.3	0.99648	9114.28	0.95015	9042.27	1.01243	9097.14	0.95279
956.337	23851.2	956.279	22037.5		9072.44	0.99871	9116.31	0.95407	9043.21	1.01967	9098.17	0.96303
956.287	23840.6	956.229	22167.6		9073.31	0.99851	9118.3	0.95656	9044.23	1.02644	9099.19	0.95587
956.237	23821.5	956.179	21990.2		9074.33	0.9956	9120.33	0.95817	9045.21	1.03267	9100.15	0.96761
956.187	23889.5	956.129	21966		9075.36	0.99087	9122.36	0.95933	9046.26	1.03912	9101.14	0.96464
956.137	23866	956.079	22091.4		9076.42	0.98389	9124.35	0.96023	9047.24	1.04437	9102.21	0.97248
956.087	23912.5	956.029	22084		9077.33	0.97583	9126.39	0.96098	9048.18	1.04865	9103.2	0.95991
956.037	23948.4	955.979	22163.3		9078.32	0.96686	9128.42	0.9618	9049.28	1.0515	9104.27	0.96458
955.987	23688.7	955.929	22091.8		9079.38	0.95776	9130.46	0.9626	9050.34	1.05233	9105.26	0.97092
955.937	23916	955.879	21932.8		9080.37	0.94896	9132.57	0.96364	9051.28	1.05164	9106.3	0.98508
955.887	23875.8	955.829	21953.1		9081.32	0.94108	9134.49	0.96506	9052.1	1.0488	9107.29	0.97917
955.837	23888.7	955.779	21959.8		9082.3	0.93374	9136.57	0.96692	9053.36	1.04476	9108.28	1.00636
955.787	23977	955.729	21836.3		9083.33	0.92706	9138.57	0.96924	9054.38	1.03951	9109.31	1.01125
955.737	24042.2	955.679	21993.4		9084.32	0.9206	9140.57	0.97107	9055.16	1.03397	9110.35	1.01251
955.687	24012.5	955.629	21881.3		9085.26	0.9146	9142.53	0.97241	9056.34	1.02891	9111.3	0.99149
955.637	23890.2	955.579	21956.3		9086.29	0.91003	9144.45	0.9722	9057.4	1.02365	9112.3	0.99193
955.587	23962.5	955.529	21946.5		9087.24	0.90653	9146.41	0.9709	9058.46	1.01905	9113.29	0.99362
955.537	24006.6	955.479	22034		9088.19	0.90409	9148.29	0.96899	9059.4	1.01398	9114.28	1.00612
955.487	23929.7	955.429	22068		9089.14	0.90173	9150.3	0.96677	9060.3	1.00901	9115.24	1.00539
955.437	23933.2	955.379	22134		9090.13	0.89898	9152.26	0.96434	9061.48	1.00435	9116.19	1.02652
955.387	23844.9	955.329	21948.4		9091.12	0.89452	9154.31	0.96192	9062.35	0.99982	9117.19	1.03247
955.337	23868	955.279	22033.6		9092.15	0.88926	9156.2	0.95963	9063.45	0.99619	9118.18	1.01399
955.287	23901.6	955.229	21938.3		9093.17	0.88292	9158.32	0.95772	9064.47	0.99242	9119.18	1.01402
955.237	23928.1	955.179	22066.4		9094.12	0.87612	9160.37	0.95624	9065.37	0.98925	9120.17	1.01217
955.187	23942.6	955.129	22033.6		9095.11	0.86938	9162.3	0.9551	9066.51	0.98616	9121.13	1.02905
955.137	23887.1	955.079	21921.1		9096.1	0.86367	9164.39	0.95489	9067.46	0.98316	9122.08	1.02372
955.087	23956.6	955.029	21972.3		9097.17	0.8589	9166.4	0.95512	9068.56	0.98056	9123.04	1.03369
955.037	23946.1	954.979	21981.6		9098.12	0.85602	9168.46	0.95542	9069.43	0.97761	9124.12	1.02248
954.987	23987.9	954.929	22006.6		9099.12	0.85491	9170.51	0.95557	9070.41	0.97516	9125.07	1.03607
954.937	24052.7	954.879	21910.9		9100.23	0.85581	9172.48	0.9558	9071.47	0.97263	9126.11	1.04293
954.887	23919.9	954.829	22076.6		9101.22	0.85835	9174.46	0.95591	9072.42	0.97029	9127.15	1.03802
954.837	23891	954.779	22094.5		9102.13	0.86233	9176.48	0.95617	9073.36	0.96868	9128.1	1.02308
954.787	23910.9	954.729	22153.1		9103.2	0.8674	9178.49	0.95631	9074.43	0.96679	9130.18	0.98359
954.737	23877	954.679	22137.1		9104.27	0.87367	9180.43	0.95648	9075.29	0.96551	9132.22	0.94468
954.687	23900	954.629	22094.9		9105.26	0.88028	9182.41	0.95676	9076.12	0.9639	9134.17	0.97079
954.637	24011.7	954.579	22071.9		9106.3	0.88721	9184.31	0.95673	9077.23	0.96254	9136.29	0.96618
954.587	23842.6	954.529	22127.3		9107.29	0.89375	9186.28	0.95635	9078.21	0.96161	9138.37	0.96057
954.537	23967.2	954.479	22042.2		9108.36	0.89969	9188.35	0.95586	9079.04	0.96047	9140.37	0.96124
954.487	23905.1	954.429	21911.3		9109.31	0.90503	9190.29	0.9552	9080.18	0.96002	9142.41	0.95502
954.437	23893	954.379	22066.8		9110.35	0.90984	9192.35	0.95458	9081.25	0.95923	9144.37	0.9689
954.387	23989.8	954.329	22046.1		9111.38	0.91376	9194.34	0.95369	9082.24	0.95849	9146.5	0.97874
954.337	24100	954.279	22028.5		9112.37	0.91677	9196.36	0.95273	9083.22	0.95762	9148.42	0.96933
954.287	24034.4	954.229	21948.4		9113.37	0.91886	9198.43	0.95136	9084.25	0.95647	9150.34	0.96962
954.237	23877.7	954.179	22060.9		9114.4	0.91997	9200.45	0.95039	9085.28	0.95556	9152.39	0.96768
954.187	24020.3	954.129	22160.5		9115.44	0.92008	9202.48	0.94898	9086.23	0.95415	9154.23	0.96902
954.137	24014.1	954.079	22033.2		9116.31	0.92006	9204.55	0.94748	9087.25	0.95315	9156.16	0.9563
954.087	23988.3	954.029	22073.8		9117.27	0.91977	9206.58	0.94601	9088.24	0.95235	9158.25	0.96541
954.037	23948.8	953.979	21971.9		9118.34	0.91976	9208.61	0.94449	9089.35	0.95168	9160.26	0.93491
953.987	23838.3	953.929	22046.9		9119.34	0.9202	9210.6	0.94274	9090.38	0.95167	9162.15	0.93186
953.937	23919.9	953.879	22108.2		9120.29	0.92176	9212.59	0.94105	9091.13	0.95138	9164.32	0.94258
953.887	24009.8	953.829	22093		9121.33	0.92469	9214.63	0.93965	9092.39	0.9511	9166.25	0.92823
953.837	23913.7	953.779	22148.8		9122.32	0.92902	9216.42	0.93819	9093.38	0.9506	9168.3	0.94165
953.787	23780.1	953.729	22030.9		9123.16	0.93487	9218.49	0.93704	9094.37	0.9498	9170.27	0.96225
953.737	23892.6	953.679	21981.3		9124.2	0.94264	9220.36	0.93617	9095.36	0.9494	9172.29	0.96279
953.687	23943.4	953.629	22012.9		9125.15	0.95161	9222.28	0.93546	9096.47	0.94863	9174.38	0.93705
953.637	23891	953.579	22064.1		9126.19	0.96133	9224.27	0.935	9097.34	0.94829	9176.44	0.9459
953.587	23860.2	953.529	21934.8		9127.15	0.97137	9226.35	0.93454	9098.49	0.94802	9178.46	0.93963
953.537	23885.5	953.479	21971.9		9128.1	0.98004	9228.31	0.93417	9099.48	0.94782	9180.39	0.95397
953.487	23930.5	953.429	21979.7		9130.3	0.99427	9230.31	0.93394	9101.31	0.94889	9182.45	0.95565
953.437	24083.2	953.379	21887.1		9132.3	0.99922	9232.43	0.93386	9103.41	0.94837	9184.47	0.95049
953.387	23962.5	953.329	22042.6		9134.25	0.99759	9234.44	0.93367	9105.27	0.94824	9186.37	0.95902
953.337	23779.3	953.279	21968.8		9136.33	0.99266	9236.36	0.93375	9107.38	0.94866	9188.27	0.95626
953.287	24050.4	953.229	22000		9138.33	0.98539	9238.56	0.93385	9109.2	0.94898	9190.17	0.9437
953.237	24068	953.179	21993.4		9140.41	0.97626	9240.57	0.93391	9111.23	0.94886	9192.32	0.95493
953.187	23891.4	953.129	21914.5		9142.49	0.96412	9242.57	0.93424	9113.09	0.94815	9194.22	0.9601
953.137	23956.6	953.079	22054.3		9144.53	0.94885	9244.66	0.93462	9115	0.94821	9196.2	0.956
953.087	24062.5	953.029	22038.3		9146.58	0.93088	9246.58	0.93491	9117.11	0.94941	9198.27	0.9499
953.037	23912.1	952.979	21890.2		9148.5	0.91211	9248.67	0.93501	9119.1	0.95159	9200.22	0.95046
952.987	24041	952.929	22046.9		9150.62	0.89271	9250.6	0.9353	9121.21	0.9549	9202.25	0.95728
952.937	23998.4	952.879	22027.7		9152.51	0.87337	9252.61	0.93549	9123.16	0.95944	9204.15	0.96334
952.887	23896.9	952.829	22011.3		9154.47	0.85565	9254.5	0.93548	9125.24	0.96513	9206.26	0.95558
952.837	23959	952.779	21973.8		9156.44	0.8413	9256.47	0.93558	9127.15	0.97113	9208.33	0.96224
952.787	23917.6	952.729	21986.3		9158.45	0.83247	9258.4	0.93566	9129.26	0.97647	9210.2	0.95223
952.737	23962.9	952.679	21961.7		9160.34	0.83005	9260.29	0.93546	9131.34	0.98051	9212.4	0.94215
952.687	23977.3	952.629	22030.1		9162.43	0.83472	9262.3	0.93535	9133.33	0.98298	9214.43	0.94865
952.637	23963.3	952.579	22091.8		9164.4	0.84539	9264.36	0.93513	9135.37	0.98455	9216.42	0.97687
952.587	23950	952.529	21986.3		9166.41	0.86026	9266.41	0.93484	9137.29	0.98514	9218.5	0.9799
952.537	23861.3	952.479	22075		9168.34	0.87599	9268.43	0.93462	9139.33	0.9851	9220.41	0.96682
952.487	23927.3	952.429	21991.8		9170.31	0.88998	9270.53	0.93439	9141.29	0.98445	9222.57	0.95881
952.437	23977.7	952.379	22073		9172.45	0.90062	9272.38	0.93395	9143.29	0.98352	9224.41	0.97021
952.387	23907.4	952.329	22039.1		9174.42	0.90731	9274.52	0.9334	9145.21	0.98275	9226.36	0.98536
952.337	24002.7	952.279	22034.4		9176.48	0.91069	9276.63	0.93289	9147.21	0.98174	9228.36	0.96152
952.287	23935.2	952.229	21828.5		9178.58	0.9111	9278.65	0.9323	9149.02	0.98048	9230.32	0.97931
952.237	23921.1	952.179	21909		9180.64	0.9093	9281.74	0.93101	9151.06	0.97865	9232.32	0.98756
952.187	23829.7	952.129	22017.2		9182.53	0.90718	9284.84	0.92997	9153.18	0.97686	9234.28	0.98844
952.137	23803.9	952.079	22003.1		9184.64	0.90514	9287.65	0.92884	9155.15	0.97503	9236.32	0.95959
952.087	23882.8	952.029	22098.8		9186.61	0.90399	9290.71	0.92787	9157.12	0.97264	9238.29	0.97947
952.037	23953.1	951.979	21979.3		9188.68	0.90314	9293.65	0.92698	9159.17	0.96945	9240.25	0.99921
951.987	23862.1	951.929	22177.7		9190.62	0.90221	9296.63	0.9261	9161.13	0.96538	9242.38	0.95635
951.937	23938.7	951.879	21988.7		9192.48	0.89998	9299.45	0.92503	9163.14	0.96091	9244.38	0.95558
951.887	23780.9	951.829	22036.3		9194.5	0.89721	9302.56	0.92424	9165.11	0.95595	9246.27	0.98114
951.837	23733.6	951.779	22021.5		9196.45	0.8951	9305.58	0.92337	9167.33	0.95041	9248.4	0.99831
951.787	23880.5	951.729	21975.8		9198.43	0.89531	9308.7	0.92227	9169.3	0.94487	9250.49	0.98163
951.737	23852.3	951.679	21924.6		9200.34	0.89944	9311.73	0.9214	9171.35	0.93992	9252.46	1.00843
951.687	23785.9	951.629	22110.9		9202.41	0.90717	9314.85	0.92047	9173.37	0.93603	9254.51	0.97809
951.637	23919.9	951.579	21996.9		9204.4	0.91723	9317.84	0.9196	9175.26	0.9337	9256.52	0.97043
951.587	23885.5	951.529	21990.2		9206.51	0.92661	9320.84	0.91868	9177.28	0.93305	9258.45	0.98064
951.537	23919.5	951.479	22078.9		9208.33	0.9324	9323.67	0.91769	9179.25	0.93437	9260.5	0.96957
951.487	23846.9	951.429	21911.3		9210.53	0.93513	9326.84	0.91688	9181.23	0.93709	9262.43	0.97714
951.437	23845.3	951.379	21962.9		9212.56	0.93533	9329.76	0.91623	9183.21	0.94031	9264.37	0.93866
951.387	23937.1	951.329	22090.2		9214.55	0.93371	9332.56	0.91543	9185.07	0.94315	9266.38	0.95135
951.337	23934	951.279	21961.7		9216.55	0.93104	9335.35	0.91473	9187.09	0.94594	9268.27	0.99794
951.287	23839.5	951.229	21915.6		9218.58	0.92681	9338.44	0.91404	9189.07	0.94768	9270.21	0.98808
951.237	23911.7	951.179	21935.9		9220.62	0.92091	9341.58	0.91346	9191.09	0.94812	9272.31	0.99954
951.187	23839.5	951.129	21932		9222.69	0.91325	9344.64	0.91284	9193.11	0.9471	9274.37	1.00091
951.137	23939.1	951.079	21881.3		9224.57	0.90435	9347.65	0.91207	9195.14	0.94574	9276.27	0.99485
951.087	23884	951.029	21915.6		9226.65	0.89425	9350.79	0.91135	9197.2	0.94417	9278.37	0.99398
951.037	23891	950.979	21926.2		9228.57	0.88467	9353.9	0.91052	9199.19	0.94241	9281.55	0.94536
950.987	23837.5	950.929	22097.3		9230.48	0.87567	9356.92	0.90973	9201.25	0.94059	9284.56	0.94677
950.937	23945.3	950.879	22106.3		9232.4	0.86734	9359.69	0.90882	9203.2	0.93902	9287.62	0.95001
950.887	23917.6	950.829	21970.7		9234.4	0.86029	9362.84	0.9081	9205.23	0.93747	9290.64	0.93358
950.837	23878.5	950.779	21985.2		9236.49	0.85507	9365.65	0.90733	9207.34	0.93535	9293.58	0.94606
950.787	23724.2	950.729	22082.4		9238.41	0.85175	9368.77	0.90664	9209.33	0.93342	9296.48	0.94299
950.737	23860.5	950.679	22049.6		9240.33	0.85058	9371.5	0.90597	9211.32	0.93233	9299.62	0.94304
950.687	23788.3	950.629	21981.6		9242.5	0.85116	9374.41	0.90537	9213.35	0.93229	9302.36	0.95299
950.637	23946.5	950.579	21979.3		9244.47	0.85272	9377.48	0.90468	9215.26	0.93304	9305.22	0.93386
950.587	23894.5	950.529	22025.4		9246.51	0.8542	9380.52	0.90412	9217.3	0.93458	9308.42	0.95169
950.537	24023.4	950.479	22089.8		9248.52	0.85496	9383.56	0.90365	9219.25	0.93706	9311.45	0.92819
950.487	23860.9	950.429	22018		9250.53	0.85535	9386.68	0.90311	9221.08	0.93947	9314.28	0.9343
950.437	23964.8	950.379	21950.4		9252.62	0.85596	9389.73	0.90264	9223.04	0.94161	9317.32	0.93277
950.387	23939.5	950.329	21851.2		9254.51	0.85664	9392.81	0.90213	9225.08	0.9434	9320.48	0.95375
950.337	23925	950.279	22083.6		9256.6	0.85749	9395.73	0.90181	9227.15	0.94434	9323.48	0.92013
950.287	23887.1	950.229	22033.2		9258.53	0.85825	9398.87	0.90144	9229.11	0.94397	9326.6	0.91732
950.237	23889.1	950.179	22030.9		9260.71	0.85956	9401.62	0.90092	9231.15	0.94235	9329.48	0.93528
950.187	23808.6	950.129	21978.9		9262.6	0.86139	9404.76	0.90053	9233.15	0.94032	9332.49	0.93436
950.137	23876.6	950.079	21921.1		9264.45	0.86338	9407.47	0.89997	9235.28	0.93812	9335.41	0.95167
950.087	23957.8	950.029	21945.7		9266.46	0.86541	9410.4	0.89959	9237.2	0.93569	9338.38	0.94625
950.037	23919.5	949.979	22052		9268.52	0.86787	9413.63	0.89927	9239.32	0.93372
949.987	23881.6	949.929	22137.1		9270.5	0.86993	9416.56	0.89886	9241.41	0.93262
949.937	23949.2	949.879	22049.2		9272.39	0.87169	9419.67	0.89848	9243.37	0.93223
949.887	23818	949.829	22047.7		9274.45	0.87324	9422.48	0.89811	9245.42	0.93216
949.837	23926.6	949.779	21968.4		9276.35	0.87437	9425.71	0.89771	9247.42	0.93269
949.787	23853.1	949.729	22161.7		9278.41	0.87548	9428.78	0.89729	9249.43	0.93346
949.737	23917.2	949.679	21972.7		9281.34	0.8768	9431.72	0.89682	9251.4	0.93382
949.687	23933.6	949.629	21991.8		9284.48	0.87797	9434.71	0.89636	9253.25	0.93398
949.637	23866	949.579	21944.1		9287.5	0.87931	9437.83	0.89593	9255.34	0.93435
949.587	23787.5	949.529	21884.8		9290.6	0.88029	9440.86	0.8955	9257.18	0.93459
949.537	23869.5	949.479	22005.9		9293.58	0.88125	9443.73	0.89486	9259.16	0.93439
949.487	23846.5	949.429	22084.8		9296.68	0.88179	9446.46	0.89428	9261.17	0.93424
949.437	23926.6	949.379	22092.6		9299.67	0.88059	9449.59	0.89369	9263.18	0.93385
949.387	23989.8	949.329	22025		9302.53	0.87727	9452.63	0.89295	9265.2	0.9328
949.337	24090.2	949.279	22013.3		9305.51	0.87318	9455.55	0.89237	9267.25	0.93136
949.287	23889.8	949.229	21996.1		9308.34	0.86827	9458.63	0.89182	9269.31	0.92967
949.237	23819.9	949.179	22101.6		9311.41	0.86327	9461.64	0.89128	9271.33	0.92738
949.187	23949.2	949.129	21976.6		9314.28	0.85821	9464.73	0.89057	9273.35	0.92483
949.137	23851.2	949.079	21922.7		9317.44	0.85353	9467.74	0.88993	9275.45	0.9225
949.087	23950.4	949.029	22047.7		9320.44	0.85016	9470.66	0.88934	9277.34	0.92041
949.037	23907	948.979	21914.1		9323.6	0.84862	9473.8	0.88872	9279.45	0.9187
948.987	23832.4	948.929	21939.5		9326.48	0.848	9476.82	0.88808	9282.54	0.9171
948.937	23965.2	948.879	22028.5		9329.65	0.84698	9479.79	0.88714	9285.64	0.91685
948.887	23924.6	948.829	21986.3		9332.65	0.8452	9482.55	0.88663	9288.53	0.91705
948.837	23939.5	948.779	21990.2		9335.7	0.84189	9485.53	0.88611	9291.26	0.91692
948.787	23891.4	948.729	22046.1		9338.71	0.83777	9488.46	0.88559	9294.2	0.91665
948.737	23903.9	948.679	21994.9		9341.59	0.83386	9491.57	0.88501	9297.39	0.91596
948.687	23894.9	948.629	21946.9		9344.4	0.83146	9494.6	0.88445	9300.37	0.91509
948.637	23943	948.579	21985.2		9347.5	0.83142	9497.54	0.88387	9303.35	0.91407
948.587	24015.6	948.529	21983.6		9350.51	0.83231	9500.61	0.88328	9306.51	0.91281
948.537	23821.5	948.479	22139.5		9353.41	0.83268	9503.56	0.88282	9309.25	0.91118
948.487	23998.4	948.429	21980.1		9356.55	0.83292	9506.59	0.88223	9312.36	0.90936
948.437	24056.3	948.379	22092.6		9359.45	0.83342	9509.72	0.88177	9315.44	0.9072
948.387	23822.7	948.329	21896.1		9362.6	0.83422	9512.8	0.8812	9318.47	0.90551
948.337	23980.1	948.279	21957.4		9365.67	0.83505	9515.71	0.88072	9321.47	0.90434
948.287	24032	948.229	21974.2		9368.7	0.83571	9518.58	0.88039	9324.55	0.90381
948.237	24025	948.179	21876.2		9371.64	0.8366	9521.62	0.8801	9327.59	0.90354
948.187	23822.3	948.129	21910.9		9374.72	0.83726	9524.45	0.87974	9330.51	0.90339
948.137	23872.7	948.079	21891.4		9377.58	0.83779	9527.41	0.87929	9333.23	0.9031
948.087	23711.7	948.029	21935.9		9380.58	0.8386	9530.5	0.87885	9336.4	0.90265
948.037	23755.1	947.979	22011.7		9383.45	0.83887	9533.42	0.87844	9339.37	0.90183
947.987	23968.8	947.929	22099.6		9386.53	0.83917	9536.47	0.87802	9342.25	0.90061
947.937	23776.2	947.879	21902.3		9389.45	0.83919	9539.4	0.87749	9345.39	0.89891
947.887	23871.9	947.829	22041.8		9392.53	0.83917	9542.5	0.87705	9348.36	0.89688
947.837	23830.1	947.779	22048		9395.5	0.83905	9545.65	0.87671	9351.38	0.89494
947.787	23995.7	947.729	22085.2		9398.46	0.83839	9548.71	0.87625	9354.61	0.89355
947.737	23812.1	947.679	21957.8		9401.59	0.83733	9551.64	0.87592	9357.5	0.89285
947.687	23889.5	947.629	21956.3		9404.52	0.83535	9554.66	0.87556	9360.57	0.89293
947.637	23767.6	947.579	21891.4		9407.74	0.83326	9557.68	0.87531	9363.42	0.89342
947.587	23949.6	947.529	21858.2		9410.67	0.83047	9560.44	0.87487	9366.58	0.89437
947.537	23892.2	947.479	21935.9		9413.52	0.82746	9563.34	0.87456	9369.48	0.89536
947.487	23918.4	947.429	21826.6		9416.62	0.82478	9566.37	0.87421	9372.26	0.89621
947.437	24011.7	947.379	21963.7		9419.39	0.82241	9569.4	0.8738	9375.41	0.89695
947.387	23991	947.329	22032		9422.54	0.82066	9572.35	0.87344	9378.32	0.89706
947.337	23906.6	947.279	21970.7		9425.39	0.81958	9575.42	0.8731	9381.44	0.89683
947.287	23826.6	947.229	21918		9428.37	0.81879	9578.33	0.87268	9384.52	0.89623
947.237	23748.4	947.179	21867.2		9431.36	0.81824	9582.6	0.87203	9387.56	0.89547
947.187	24045.3	947.129	21894.9		9434.47	0.81773	9586.66	0.87148	9390.69	0.89444
947.137	23923.4	947.079	21899.6		9437.42	0.81696	9590.67	0.87101	9393.65	0.89322
947.087	23937.1	947.029	21938.7		9440.58	0.81596	9594.6	0.87052	9396.7	0.89174
947.037	23982.8	946.979	21888.3		9443.53	0.81446	9598.62	0.87005	9399.53	0.89003
946.987	23896.5	946.929	21837.9		9446.53	0.81284	9602.47	0.86952	9402.67	0.88836
946.937	23823.8	946.879	21960.9		9449.69	0.81116	9606.41	0.86905	9405.42	0.88678
946.887	23853.1	946.829	21848.4		9452.65	0.80932	9610.4	0.8685	9408.48	0.88545
946.837	23818.4	946.779	21831.6		9455.57	0.80787	9614.52	0.86808	9411.28	0.88431
946.787	23886.7	946.729	21884.4		9458.4	0.80688	9618.3	0.8674	9414.47	0.88357
946.737	23843.4	946.679	21956.3		9461.32	0.80628	9622.56	0.8669	9417.48	0.88291
946.687	23726.6	946.629	21861.7		9464.36	0.80565	9626.7	0.86628	9420.5	0.88211
946.637	23834.4	946.579	21871.9		9467.33	0.80467	9630.75	0.86583	9423.52	0.88116
946.587	23813.7	946.529	21868		9470.34	0.80374	9634.75	0.8654	9426.59	0.87988
946.537	23767.6	946.479	21988.7		9473.44	0.80307	9638.63	0.8649	9429.66	0.87823
946.487	23824.2	946.429	21887.1		9476.54	0.80265	9642.29	0.86435	9432.56	0.87646
946.437	23984	946.379	22050.8		9479.56	0.80227	9646.49	0.86389	9435.55	0.87479
946.387	23875.4	946.329	22045.7		9482.4	0.80213	9650.51	0.8634	9438.66	0.87341
946.337	23829.3	946.279	21968.4		9485.59	0.80228	9654.58	0.86282	9441.57	0.87224
946.287	23953.9	946.229	21861.7		9488.53	0.80264	9658.61	0.86239	9444.56	0.87151
946.237	23923	946.179	21926.2		9491.64	0.8028	9662.73	0.862	9447.26	0.87073
946.187	23788.3	946.129	22006.6		9494.36	0.80307	9666.72	0.86166	9450.25	0.87014
946.137	23795.7	946.079	22032.4		9497.39	0.80339	9670.81	0.86113	9453.38	0.86961
946.087	23829.3	946.029	21961.3		9500.25	0.80367	9674.8	0.86037	9456.3	0.86901
946.037	23695.7	945.979	22010.5		9503.37	0.80382	9678.49	0.85985	9459.43	0.8687
945.987	23968	945.929	22069.1		9506.27	0.80363	9682.4	0.85949	9462.56	0.86836
945.937	23675.4	945.879	21941		9509.18	0.80343	9686.5	0.85907	9465.57	0.86798
945.887	23907.4	945.829	21946.9		9512.39	0.80286	9690.29	0.8585	9468.53	0.86779
945.837	23858.6	945.779	21748.8		9515.38	0.80205	9694.44	0.85796	9471.67	0.86784
945.787	23787.5	945.729	21913.3		9518.51	0.80075	9698.59	0.85753	9474.64	0.86783
945.737	23809.4	945.679	21977.7		9521.51	0.79908	9702.7	0.85714	9477.44	0.86777
945.687	23664.8	945.629	21878.5		9524.56	0.79748	9706.77	0.85665	9480.54	0.86748
945.637	23818.4	945.579	21984.8		9527.56	0.79577	9710.8	0.85605	9483.47	0.86683
945.587	23788.7	945.529	21949.6		9530.48	0.79405	9714.83	0.85561	9486.45	0.86588
945.537	23864.5	945.479	21838.3		9533.44	0.79277	9718.68	0.85526	9489.3	0.86481
945.487	23847.3	945.429	21865.6		9536.28	0.79162	9722.59	0.85493	9492.19	0.8637
945.437	23881.3	945.379	21862.1		9539.33	0.7905	9726.22	0.85448	9495.39	0.86278
945.387	23839.1	945.329	21906.6		9542.39	0.78967	9730.49	0.85411	9498.42	0.86191
945.337	23926.6	945.279	21939.1		9545.36	0.78876	9734.49	0.85368	9501.32	0.86127
945.287	23843.4	945.229	21950.8		9548.29	0.78786	9738.41	0.85341	9504.57	0.86075
945.237	23833.6	945.179	21969.1		9551.4	0.78713	9742.55	0.85301	9507.6	0.86022
945.187	23744.9	945.129	21785.2		9554.55	0.78623	9746.7	0.85253	9510.47	0.85955
945.137	23962.5	945.079	21906.6		9557.53	0.78555	9750.54	0.8522	9513.5	0.85889
945.087	23842.6	945.029	21997.3		9560.47	0.78472	9754.69	0.85186	9516.54	0.85825
945.037	23889.1	944.979	21948.8		9563.59	0.78399	9758.58	0.85155	9519.5	0.85748
944.987	23927.7	944.929	21914.5		9566.66	0.7831	9762.29	0.85117	9522.41	0.85653
944.937	24003.5	944.879	21953.5		9569.56	0.78215	9766.27	0.85091	9525.37	0.85542
944.887	23956.3	944.829	21843.4		9572.5	0.78139	9770.03	0.85053	9528.11	0.85428
944.837	23883.2	944.779	22076.2		9575.45	0.78075	9774.25	0.85023	9531.2	0.85323
944.787	23597.3	944.729	21885.5		9578.31	0.77956	9778.33	0.84983	9534.17	0.85249
944.737	23861.7	944.679	21930.5		9582.32	0.77852	9783.34	0.8491	9537.18	0.85195
944.687	23841.8	944.629	21981.6		9586.38	0.77732	9788.54	0.84736	9540.19	0.85131
944.637	23803.1	944.579	22002.3		9590.44	0.77649	9793.33	0.8482	9543.42	0.85096
944.587	23798.8	944.529	21908.2		9594.5	0.77565	9798.44	0.84758	9546.48	0.85031
944.537	23854.7	944.479	21988.3		9598.43	0.77491	9803.2	0.84715	9549.5	0.84985
944.487	23832.4	944.429	21767.6		9602.59	0.77428	9808.14	0.84665	9552.39	0.84942
944.437	23925	944.379	21941		9606.49	0.7738	9813.18	0.84615	9555.45	0.84891
944.387	23873.4	944.329	21920.3		9610.47	0.77309	9817.85	0.84559	9558.47	0.84837
944.337	23843	944.279	21814.1		9614.47	0.77269	9823.18	0.84511	9561.24	0.8477
944.287	23795.7	944.229	21833.6		9618.37	0.77212	9828.33	0.84439	9564.09	0.84704
944.237	23853.1	944.179	22061.3		9622.28	0.77145	9833.39	0.84412	9567.07	0.84651
944.187	23753.9	944.129	22026.6		9626.37	0.77122	9838.41	0.84348	9570.1	0.84607
944.137	23861.3	944.079	21807.8		9630.33	0.77039	9843.25	0.84324	9573.31	0.84556
944.087	23927	944.029	21814.1		9634.43	0.76992	9847.81	0.84261	9576.26	0.84498
944.037	23632.4	943.979	21721.1		9638.49	0.76919	9853.03	0.84224	9579.16	0.84453
943.987	23769.1	943.929	21755.9		9642.55	0.76836	9857.98	0.84178	9583.3	0.84372
943.937	23944.1	943.879	21978.9		9646.52	0.76747	9863.21	0.84131	9587.45	0.84299
943.887	23895.7	943.829	21740.2		9650.5	0.7664	9868.22	0.84081	9591.29	0.84197
943.837	23875.4	943.779	21788.3		9654.43	0.76541	9873.36	0.84025	9595.44	0.84084
943.787	23872.3	943.729	21786.3		9658.19	0.76447	9878.43	0.83971	9599.46	0.83955
943.737	23862.5	943.679	21846.9		9662.31	0.76324			9603.09	0.83838
943.687	23844.9	943.629	21929.7		9666.26	0.76223			9607.07	0.8373
943.637	23862.1	943.579	21848		9670.3	0.76121			9611.19	0.83638
943.587	23757.8	943.529	21903.9		9674.34	0.76018			9615.4	0.83565
943.537	23691.4	943.479	21905.5		9678.39	0.75921			9619.26	0.83457
943.487	23814.1	943.429	21754.7		9682.48	0.75822			9623.53	0.83354
943.437	23825.4	943.379	21992.2		9686.49	0.75741			9627.49	0.8324
943.387	23749.6	943.329	21923.4		9690.41	0.7564			9631.62	0.83139
943.337	23884.8	943.279	21953.1		9694.33	0.75536			9635.36	0.83034
943.287	23823.4	943.229	21899.2		9698.26	0.75446			9639.47	0.82937
943.237	23824.6	943.179	21882.8		9702.24	0.75366			9643.35	0.8285
943.187	23866	943.129	21959		9706.26	0.75288			9647.05	0.82763
943.137	23639.8	943.079	21919.1		9710.33	0.75209			9651.3	0.82701
943.087	23630.5	943.029	21942.6		9714.28	0.75105			9655.41	0.82641
943.037	23785.2	942.979	21932		9718.4	0.7504			9659.26	0.82581
942.987	23954.7	942.929	21939.8		9722.35	0.74952			9663.43	0.82523
942.937	23729.7	942.879	21765.6		9726.44	0.74857			9667.6	0.82459
942.887	23839.8	942.829	21793.4		9730.43	0.74774			9671.32	0.82384
942.837	23842.2	942.779	21829.3		9734.26	0.747			9675.28	0.8233
942.787	23874.6	942.729	21942.2		9738.22	0.74634			9679.41	0.82274
942.737	23859	942.679	21911.3		9742.09	0.74572			9683.28	0.82226
942.687	23937.5	942.629	21859		9746.06	0.74508			9687.06	0.82167
942.637	23818.4	942.579	21915.6		9750.16	0.74456			9691.25	0.8211
942.587	23924.2	942.529	21939.8		9754.23	0.74395			9695.36	0.82047
942.537	23873.8	942.479	21818		9758.21	0.74334			9699.42	0.81994
942.487	23811.7	942.429	21918.4		9762.37	0.74261			9703.53	0.81931
942.437	23671.5	942.379	21860.9		9766.35	0.74189			9707.56	0.81854
942.387	23842.6	942.329	21941		9770.34	0.74133			9711.4	0.81788
942.337	23897.7	942.279	21915.6		9774.28	0.74054			9715.53	0.81727
942.287	23810.2	942.229	21914.8		9778.19	0.73997			9719.42	0.81655
942.237	23844.5	942.179	21854.3						9723.1	0.81583
942.187	24110.5	942.129	21848						9727.28	0.81516
942.137	23948.8	942.079	22011.3						9731.28	0.81427
942.087	23822.3	942.029	22046.9						9735.14	0.81332
942.037	23947.7	941.979	21919.5						9739.33	0.81255
941.987	23925.4	941.929	21881.3						9743.48	0.81159
941.937	23817.6	941.879	21875.4						9747.53	0.81077
941.887	23787.5	941.829	21882.8						9751.5	0.81
941.837	23768.4	941.779	21889.8						9755.48	0.80944
941.787	23821.9	941.729	21889.8						9759.36	0.80872
941.737	23874.6	941.679	21811.7						9763.25	0.80794
941.687	23905.5	941.629	21856.6						9766.92	0.80696
941.637	23868.8	941.579	21993.8						9770.9	0.80621
941.587	23907.8	941.529	22021.5						9775.12	0.80542
941.537	23842.6	941.479	21828.5						9779.25	0.80483
941.487	23810.5	941.429	21939.8						9784.26	0.80406
941.437	23884.8	941.379	21740.6						9789.28	0.80287
941.387	23879.7	941.329	21862.1						9794.34	0.80231
941.337	23968.8	941.279	21924.6						9799.23	0.80152
941.287	23770.3	941.229	21875.4						9804.12	0.8008
941.237	23862.1	941.179	21974.2						9809.01	0.79999
941.187	23827	941.129	21910.2						9813.68	0.79923
941.137	23817.6	941.079	21907.4						9819.01	0.79857
941.087	23933.2	941.029	21865.6						9824.06	0.79778
941.037	23856.6	940.979	21892.2						9828.97	0.79686
940.987	23823.8	940.929	21760.9						9834.22	0.79615
940.937	23744.5	940.879	21954.7						9839	0.79542
940.887	23877.3	940.829	22007						9844.08	0.79457
940.837	23840.6	940.779	21841.8						9848.92	0.7937
940.787	23880.1	940.729	21992.6						9853.72	0.79287
940.737	23991.8	940.679	21855.5						9858.95	0.79207
940.687	23828.9	940.629	21935.2						9863.71	0.79117
940.637	23904.7	940.579	21877.3						9869.04	0.7905
940.587	23809.4	940.529	21893.4						9874.1	0.78964
940.537	23802	940.479	21921.1						9879.11	0.78883
940.487	23811.3	940.429	21966
940.437	23793.4	940.379	21968.4
940.387	23664.5	940.329	22030.9
940.337	23753.1	940.279	21837.1
940.287	23722.7	940.229	21866
940.237	23837.9	940.179	21914.1
940.187	23932.8	940.129	21908.6
940.137	23669.1	940.079	21966
940.087	23656.6	940.029	22046.9
940.037	23812.1	939.979	21841.8
939.987	23808.2	939.929	21846.5
939.937	23816.4	939.879	21756.3
939.887	23984.4	939.829	21882.8
939.837	23851.2	939.779	22091.4
939.787	23855.5	939.729	21807.4
939.737	23809	939.679	21927
939.687	23793.4	939.629	21841
939.637	23807.4	939.579	21866
939.587	23601.2	939.529	21736.3
939.537	23733.6	939.479	21875
939.487	23746.5	939.429	21898.4
939.437	23856.3	939.379	21900.4
939.387	23844.5	939.329	21820.7
939.337	23927	939.279	21857
939.287	23855.1	939.229	21954.3
939.237	23790.2	939.179	21848.4
939.187	23763.3	939.129	21732
939.137	23807.8	939.079	21930.1
939.087	23765.6	939.029	21909.4
939.037	23860.9	938.979	21830.1
938.987	23749.2	938.929	21951.6
938.937	23870.7	938.879	21864.1
938.887	23846.9	938.829	21909.8
938.837	23815.2	938.779	21968
938.787	23774.2	938.729	22001.6
938.737	23727.7	938.679	21963.7
938.687	23887.9	938.629	21918.4
938.637	23846.1	938.579	21798.4
938.587	23832	938.529	21805.9
938.537	23730.9	938.479	21768
938.487	23895.7	938.429	21787.1
938.437	23871.9	938.379	21837.1
938.387	23920.7	938.329	21897.7
938.337	23875.8	938.279	21687.9
938.287	23776.2	938.229	21670.3
938.237	23879.7	938.179	21866.8
938.187	23775.4	938.129	21738.3
938.137	23747.7	938.079	21713.7
938.087	23725.8	938.029	21923
938.037	23917.2	937.979	21795.7
937.987	23844.5	937.929	21828.5
937.937	23798.8	937.879	21857.8
937.887	23787.1	937.829	21773.8
937.837	23757	937.779	21823.8
937.787	23763.3	937.729	21741.8
937.737	23752.7	937.679	21777
937.687	23780.5	937.629	21675
937.637	23813.3	937.579	21734
937.587	23706.6	937.529	21689.1
937.537	23796.5	937.479	21977
937.487	23660.9	937.429	21711.3
937.437	23796.9	937.379	21653.5
937.387	23821.1	937.329	21860.5
937.337	23716.8	937.279	21805.1
937.287	23808.6	937.229	21770.3
937.237	23730.5	937.179	21780.9
937.187	23818.4	937.129	21877.7
937.137	23732.4	937.079	21762.5
937.087	23801.2	937.029	21735.5
937.037	23799.6	936.979	21753.1
936.987	23720.3	936.929	21737.5
936.937	23670.3	936.879	21705.5
936.887	23739.5	936.829	21724.6
936.837	23781.6	936.779	21849.2
936.787	23720.3	936.729	21791
936.737	23709	936.679	21809.8
936.687	23710.5	936.629	21747.3
936.637	23568.4	936.579	21816.4
936.587	23715.6	936.529	21868.4
936.537	23775	936.479	21829.3
936.487	23787.1	936.429	21898
936.437	23617.2	936.379	21789.8
936.387	23569.9	936.329	21676.2
936.337	23658.6	936.279	21693
936.287	23581.6	936.229	21625.8
936.237	23648.4	936.179	21822.3
936.187	23752.3	936.129	21759
936.137	23729.7	936.079	21882.8
936.087	23797.7	936.029	21714.5
936.037	23861.7	935.979	21652.7
935.987	23747.7	935.929	21601.2
935.937	23600	935.879	21766.4
935.887	23610.5	935.829	21825.4
935.837	23782.4	935.779	21680.9
935.787	23660.2	935.729	21756.3
935.737	23486.7	935.679	21804.3
935.687	23505.1	935.629	21749.6
935.637	23601.6	935.579	21653.1
935.587	23616	935.529	21823.8
935.537	23660.9	935.479	21851.2
935.487	23745.3	935.429	21839.5
935.437	23739.5	935.379	21808.2
935.387	23526.2	935.329	21566
935.337	23698.8	935.279	21682.4
935.287	23723	935.229	21648
935.237	23834.4	935.179	21642.6
935.187	23599.2	935.129	21836.7
935.137	23497.7	935.079	21750.4
935.087	23521.9	935.029	21753.5
935.037	23655.1	934.979	21843.8
934.987	23623	934.929	21807.4
934.937	23657.4	934.879	21661.3
934.887	23769.1	934.829	21665.2
934.837	23701.2	934.779	21636.3
934.787	23708.6	934.729	21624.6
934.737	23840.2	934.679	21615.2
934.687	23638.7	934.629	21652.7
934.637	23705.9	934.579	21801.6
934.587	23682.4	934.529	21850
934.537	23566	934.479	21775.4
934.487	23616.4	934.429	21657.4
934.437	23799.2	934.379	21894.9
934.387	23609.8	934.329	21719.1
934.337	23647.7	934.279	21746.5
934.287	23643.8	934.229	21746.1
934.237	23808.2	934.179	21671.9
934.187	23780.1	934.129	21657.4
934.137	23816.4	934.079	21535.5
934.087	23741.4	934.029	21796.5
934.037	23756.3	933.979	21683.6
933.987	23711.7	933.929	21719.5
933.937	23664.1	933.879	21712.9
933.887	23771.5	933.829	21696.5
933.837	23734.8	933.779	21636.3
933.787	23661.3	933.729	21439.5
933.737	23711.3	933.679	21686.7
933.687	23548.8	933.629	21675.4
933.637	23549.6	933.579	21750.8
933.587	23685.9	933.529	21739.5
933.537	23588.7	933.479	21554.7
933.487	23696.5	933.429	21699.2
933.437	23676.6	933.379	21792.2
933.387	23559	933.329	21792.6
933.337	23611.7	933.279	21744.5
933.287	23778.1	933.229	21700
933.237	23597.3	933.179	21742.2
933.187	23512.5	933.129	21647.7
933.137	23566	933.079	21634
933.087	23657.4	933.029	21671.5
933.037	23769.9	932.979	21809
932.987	23782.4	932.929	21660.9
932.937	23642.2	932.879	21736.7
932.887	23488.7	932.829	21426.2
932.837	23650	932.779	21505.9
932.787	23633.2	932.729	21635.5
932.737	23639.5	932.679	21646.1
932.687	23601.2	932.629	21727.7
932.637	23675.8	932.579	21772.3
932.587	23627.7	932.529	21757.4
932.537	23651.2	932.479	21716.8
932.487	23678.1	932.429	21745.7
932.437	23622.7	932.379	21719.1
932.387	23578.1	932.329	21593.4
932.337	23568.8	932.279	21648
932.287	23652.7	932.229	21760.2
932.237	23700.4	932.179	21625.4
932.187	23762.5	932.129	21653.5
932.137	23662.5	932.079	21632.4
932.087	23593.4	932.029	21638.3
932.037	23623.8	931.979	21628.9
931.987	23625	931.929	21584
931.937	23573.4	931.879	21846.5
931.887	23595.3	931.829	21769.5
931.837	23496.5	931.779	21655.1
931.787	23639.1	931.729	21579.7
931.737	23544.9	931.679	21645.7
931.687	23791.4	931.629	21785.5
931.637	23695.7	931.579	21519.5
931.587	23497.7	931.529	21409.4
931.537	23764.1	931.479	21649.2
931.487	23472.7	931.429	21624.2
931.437	23554.7	931.379	21807.8
931.387	23548.8	931.329	21648.8
931.337	23540.2	931.279	21548.4
931.287	23663.7	931.229	21622.3
931.237	23645.3	931.179	21692.2
931.187	23670.3	931.129	21618.8
931.137	23597.3	931.079	21625
931.087	23510.2	931.029	21609
931.037	23466.4	930.979	21584.8
930.987	23509.4	930.929	21628.1
930.937	23547.3	930.879	21625.8
930.887	23650.4	930.829	21558.2
930.837	23538.7	930.779	21537.1
930.787	23717.2	930.729	21628.9
930.737	23625	930.679	21616.8
930.687	23665.2	930.629	21561.3
930.637	23540.2	930.579	21624.6
930.587	23618.8	930.529	21585.5
930.537	23652	930.479	21651.2
930.487	23642.2	930.429	21556.6
930.437	23555.5	930.379	21559.8
930.387	23522.7	930.329	21621.5
930.337	23676.6	930.279	21626.2
930.287	23596.1	930.229	21686.7
930.237	23580.1	930.179	21543.4
930.187	23755.9	930.129	21492.6
930.137	23479.7	930.079	21510.9
930.087	23400	930.029	21490.2
930.037	23505.1	929.979	21465.2
929.987	23534.4	929.929	21472.7
929.937	23532.4	929.879	21554.7
929.887	23503.1	929.829	21614.1
929.837	23513.7	929.779	21678.1
929.787	23603.5	929.729	21636.7
929.737	23381.6	929.679	21476.6
929.687	23496.5	929.629	21546.9
929.637	23487.5	929.579	21652.7
929.587	23437.1	929.529	21713.7
929.537	23323.8	929.479	21537.1
929.487	23477.7	929.429	21486.3
929.437	23478.1	929.379	21393.8
929.387	23444.5	929.329	21374.2
929.337	23425.4	929.279	21606.3
929.287	23525.8	929.229	21524.6
929.237	23369.9	929.179	21588.3
929.187	23435.9	929.129	21443.8
929.137	23509	929.079	21499.6
929.087	23479.3	929.029	21356.3
929.037	23385.5	928.979	21457.4
928.987	23482	928.929	21582.8
928.937	23444.1	928.879	21479.7
928.887	23521.9	928.829	21486.3
928.837	23268	928.779	21346.9
928.787	23248	928.729	21393
928.737	23333.2	928.679	21355.9
928.687	23388.7	928.629	21266.4
928.637	23435.2	928.579	21359
928.587	23236.3	928.529	21359
928.537	23275.4	928.479	21355.9
928.487	23226.2	928.429	21295.7
928.437	23346.1	928.379	21305.5
928.387	23366	928.329	21310.9
928.337	23269.5	928.279	21275.8
928.287	23202.7	928.229	21204.3
928.237	23328.9	928.179	21360.9
928.187	23276.6	928.129	21266.4
928.137	23112.9	928.079	21432.4
928.087	23169.5	928.029	21349.6
928.037	23112.5	927.979	21357.4
927.987	23202.7	927.929	21254.3
927.937	23169.1	927.879	21335.5
927.887	23252	927.829	21143.4
927.837	23210.9	927.779	21164.8
927.787	23208.2	927.729	21183.6
927.737	23095.3	927.679	21200.8
927.687	23090.6	927.629	21147.3
927.637	23200.8	927.579	21125.4
927.587	23253.9	927.529	21216
927.537	23032	927.479	21038.3
927.487	23121.5	927.429	21176.2
927.437	23201.2	927.379	21294.5
927.387	23169.9	927.329	21189.5
927.337	23166.8	927.279	21165.6
927.287	23031.3	927.229	21120.7
927.237	22969.1	927.179	21214.5
927.187	23059.4	927.129	21168.4
927.137	22888.7	927.079	21128.5
927.087	22994.9	927.029	21083.2
927.037	22954.7	926.979	21171.5
926.987	22968.8	926.929	21300.4
926.937	23103.5	926.879	21056.3
926.887	23009.8	926.829	21119.5
926.837	22925.8	926.779	21163.3
926.787	23014.8	926.729	21181.3
926.737	23093	926.679	21187.9
926.687	22836.3	926.629	20938.7
926.637	23040.6	926.579	21108.6
926.587	22961.3	926.529	21103.1
926.537	22860.9	926.479	20962.9
926.487	23070.3	926.429	21017.6
926.437	22916.4	926.379	21077.3
926.387	22911.3	926.329	20928.9
926.337	22967.2	926.279	20961.7
926.287	22893.8	926.229	20956.6
926.237	23017.6	926.179	20839.5
926.187	22937.9	926.129	20819.5
926.137	22882.4	926.079	21021.5
926.087	22951.6	926.029	21056.6
926.037	23039.5	925.979	20935.2
925.987	22823.4	925.929	20916.4
925.937	22794.5	925.879	21019.9
925.887	22815.2	925.829	20969.9
925.837	22764.5	925.779	20947.7
925.787	22912.1	925.729	20879.3
925.737	22890.6	925.679	21067.2
925.687	22759	925.629	20932.4
925.637	22780.9	925.579	20891.4
925.587	22911.3	925.529	20970.7
925.537	22810.5	925.479	21001.2
925.487	22843.4	925.429	20900.8
925.437	22978.9	925.379	20930.1
925.387	22834.4	925.329	20832.8
925.337	22882.8	925.279	20902.3
925.287	22777.7	925.229	21014.8
925.237	22896.9	925.179	21073.8
925.187	22878.9	925.129	20808.2
925.137	22862.5	925.079	20929.3
925.087	22766.4	925.029	21009.8
925.037	22759.4	924.979	20889.5
924.987	22829.7	924.929	20879.3
924.937	22863.3	924.879	20967.6
924.887	22638.7	924.829	20859.8
924.837	22764.8	924.779	20935.2
924.787	22911.3	924.729	20924.2
924.737	22864.8	924.679	20783.6
924.687	22895.7	924.629	20892.2
924.637	22695.7	924.579	20898.4
924.587	22769.9	924.529	20840.6
924.537	22810.5	924.479	20934.8
924.487	22755.1	924.429	20843
924.437	22866	924.379	20914.1
924.387	22836.7	924.329	20732.4
924.337	22821.9	924.279	20996.9
924.287	22910.9	924.229	20959
924.237	22782.4	924.179	20962.9
924.187	22910.5	924.129	20925.8
924.137	22941.8	924.079	21008.2
924.087	22744.5	924.029	20932.8
924.037	22822.7	923.979	20884.8

## Sheet: Supplementary Figure 4
Supplementary Figure 4a				Supplementary Figure 4b				Supplementary Figure 4c				Supplementary Figure 4d
Wavenumber	Absorbance			Wavenumber	Absorbance			Wavenumber	Absorbance			Wavenumber	Absorbance
1693.22	0			1693.22	0			1693.22	0			1693.22	0
1695.15	0			1695.15	0			1695.15	0			1695.15	0
1697.08	0			1697.08	0			1697.08	0			1697.08	0
1699.01	0			1699.01	0			1699.01	0			1699.01	0
1700.94	0			1700.94	0			1700.94	-0.000673941			1700.94	0
1702.86	-0.000117666			1702.86	0			1702.86	-0.000545			1702.86	0.00165
1704.79	9.98142e-05			1704.79	0			1704.79	0.000267726			1704.79	0.00329
1706.72	-0.000688922			1706.72	0			1706.72	-0.00135			1706.72	0.00494
1708.65	-0.000539903			1708.65	0.00105			1708.65	-0.00229			1708.65	-0.00298
1710.58	0.000249739			1710.58	0.000596814			1710.58	-0.00232			1710.58	-0.00419
1712.51	-0.000539447			1712.51	0.000685241			1712.51	-0.00138			1712.51	-0.000161252
1714.44	-0.00133			1714.44	0.00369			1714.44	-0.00151			1714.44	-0.00654
1716.36	-0.000359631			1716.36	0.0029			1716.36	-0.000610607			1716.36	-0.00489
1718.29	0.000669852			1718.29	0.00305			1718.29	-0.000786111			1718.29	-0.00325
1720.22	-0.000339926			1720.22	0.0038			1720.22	-2.31912e-06			1720.22	0.00219
1722.15	0.000789186			1722.15	0.00274			1722.15	-8.67362e-19			1722.15	-0.00169
1724.08	0			1724.08	0.00264			1724.08	0			1724.08	-0.00189
1726.01	0			1726.01	0.00149			1726.01	-0.000299528			1726.01	-0.00317
1727.94	0.00048622			1727.94	0.00221			1727.94	0.00011107			1727.94	-0.000919501
1729.86	0.000275821			1729.86	0.00499			1729.86	0.000161647			1729.86	0.00426
1731.79	0.000845327			1731.79	0.00324			1731.79	0.000590965			1731.79	0
1733.72	0.000337513			1733.72	0.00223			1733.72	0.000224089			1733.72	0
1735.65	7.42037e-05			1735.65	0.0066			1735.65	0.000238797			1735.65	0.000311271
1737.58	0.000134298			1737.58	0.000274388			1737.58	0.000813648			1737.58	-0.000344287
1739.51	0.000154805			1739.51	0.00302			1739.51	0.000119598			1739.51	0.00318
1741.43	9.32835e-05			1741.43	0.000491184			1741.43	4.85247e-05			1741.43	-3.19097e-05
1743.36	0.000154805			1743.36	0.000819611			1743.36	0.000275046			1743.36	-0.000480635
1745.29	0.000216326			1745.29	0.00112			1745.29	0.000192103			1745.29	-0.000699523
1747.22	8.67362e-19			1747.22	0.00119			1747.22	0.000432278			1747.22	0.00453
1749.15	0			1749.15	0.00134			1749.15	0.000310146			1749.15	-0.00144
1751.08	-4.83481e-05			1751.08	0.00149			1751.08	2.1855e-05			1751.08	-0.00113
1753.01	6.83311e-05			1753.01	0.000571573			1753.01	0.000217883			1753.01	-0.00279
1754.93	1.99856e-05			1754.93	0			1754.93	-2.15308e-05			1754.93	-0.00396
1756.86	-2.83374e-05			1756.86	0			1756.86	0.000128953			1756.86	-0.00131
1758.79	0.00043332			1758.79	0			1758.79	-0.000240472			1758.79	-0.00285
1760.72	0.000385			1760.72	0.00306			1760.72	0			1760.72	0
1762.65	0.000336657			1762.65	0.00329			1762.65	0			1762.65	0
1764.58	0.000588333			1764.58	-0.00135			1764.58	0			1764.58	0
1766.51	0.000539988			1766.51	0.000674004			1766.51	9.61683e-05			1766.51	0
1768.43	0.000491667			1768.43	0.00533			1768.43	0.000332308			1768.43	0
1770.36	0.000196653			1770.36	0.00306			1770.36	-0.000251521			1770.36	0
1772.29	6.50016e-05			1772.29	0.00249			1772.29	-0.000355385			1772.29	-0.0016
1774.22	9.9989e-05			1774.22	0.00204			1774.22	0.000290784			1774.22	-0.00169
1776.15	0.000128335			1776.15	0.00139			1776.15	-0.000463077			1776.15	-0.00156
1778.08	9.98933e-06			1778.08	0			1778.08	-0.000556909			1778.08	-0.00193
1780	-0.000178331			1780	0			1780	-0.000300769			1780	0.000501038
1781.93	-0.000216676			1781.93	0			1781.93	-0.000414601			1781.93	-1.69184e-05
1783.86	-0.000274997			1783.86	-0.000478205			1783.86	-0.000588461			1783.86	0.000175173
1785.79	-0.000103342			1785.79	-0.00103			1785.79	-0.000632293			1785.79	0.000217226
1787.72	-0.000231663			1787.72	-0.00223			1787.72	-0.000706154			1787.72	-0.000590685
1789.65	-0.000210009			1789.65	0.00235			1789.65	1.00146e-05			1789.65	0.00297
1791.58	-0.000188329			1791.58	0.00124			1791.58	5.28207e-05			1791.58	0.00468
1793.5	9.33245e-05			1793.5	0.00138			1793.5	0.000742322			1793.5	0.00247
1795.43	-1.49955e-05			1795.43	0.00195			1795.43	0.000198461			1795.43	0.003
1797.36	-1.33403e-05			1797.36	0.00119			1797.36	0.00024463			1797.36	0.00256
1799.29	8.33995e-06			1799.29	0.00312			1799.29	0.000490766			1799.29	0.00431
1801.22	0.000289993			1801.22	0.0038			1801.22	0.000776938			1801.22	0.00465
1803.15	2.16718e-05			1803.15	0			1803.15	0.000413077			1803.15	0.00156
1805.08	3.32603e-06			1805.08	0			1805.08	0.000199245			1805.08	-2.09025e-06
1807	-4.4997e-05			1807	0			1807	0.000185387			1807	0
1808.93	6.66612e-05			1808.93	0.00351			1808.93	0.000451553			1808.93	0
1810.86	0.00011834			1810.86	0.00694			1810.86	0.000547692			1810.86	0
1812.79	8.99966e-05			1812.79	0.00732			1812.79	0.000313858			1812.79	0.000734207
1814.72	-4.83257e-05			1814.72	0.00835			1814.72	0			1814.72	0.00234
1816.65	7.33287e-05			1816.65	0.01184			1816.65	0			1816.65	0.00618
1818.57	-4.99154e-06			1818.57	0.01421			1818.57	-7.79177e-05			1818.57	0.00975
1820.5	-1.33393e-05			1820.5	0.01638			1820.5	1.42174e-05			1820.5	0.01333
1822.43	-5.16568e-05			1822.43	0.01939			1822.43	0.000106295			1822.43	0.01769
1824.36	0.000219995			1824.36	0.02466			1824.36	0.000528426			1824.36	0.02383
1826.29	0.000201675			1826.29	0.02544			1826.29	0.000380509			1826.29	0.02632
1828.22	0.000223329			1828.22	0.02957			1828.22	0.000652639			1828.22	0.03106
1830.14	0.00022501			1830.14	0.02927			1830.14	0.000844721			1830.14	0.03727
1832.07	0.000136664			1832.07	0.02988			1832.07	0.000216852			1832.07	0.03635
1834	-5.1656e-05			1834	0.02915			1834	-1.10655e-05			1834	0.03913
1835.93	-2.62794e-09			1835.93	0.02961			1835.93	0.000101065			1835.93	0.04367
1837.86	-3.83226e-05			1837.86	0.02733			1837.86	3.3148e-05			1837.86	0.04562
1839.79	-2.66687e-05			1839.79	0.02435			1839.79	6.52784e-05			1839.79	0.04455
1841.72	1.50126e-05			1841.72	0.02484			1841.72	0.000427356			1841.72	0.04483
1843.64	1.66655e-05			1843.64	0.01985			1843.64	0.000316158			1843.64	0.04642
1845.57	0.000158346			1845.57	0.02183			1845.57	0.00014824			1845.57	0.03834
1847.5	0			1847.5	0.0158			1847.5	0.000483704			1847.5	0.03151
1849.43	0			1849.43	0.01077			1849.43	0.000175792			1849.43	0.02542
1851.36	-2.81442e-05			1851.36	0.00722			1851.36	7.79172e-05			1851.36	0.01961
1853.29	-0.00010629			1853.29	0.00453			1853.29	0			1853.29	0.01362
1855.22	-2.44339e-05			1855.22	0.00275			1855.22	0			1855.22	0.00839
1857.14	3.74204e-05			1857.14	0.00147			1857.14	1.05654e-06			1857.14	0.00407
1859.07	0.000149277			1859.07	-0.00296			1859.07	5.21224e-05			1859.07	0.0011
1861	9.11299e-05			1861	8.61192e-05			1861	-2.68222e-05			1861	-0.00129
1862.93	0.000152987			1862.93	0			1862.93	-6.57556e-05			1862.93	-0.00256
1864.86	9.48403e-05			1864.86	-0.000313833			1864.86	4.52987e-05			1864.86	-0.00262
1866.79	0.000346696			1866.79	-0.00288			1866.79	7.46983e-05			1866.79	-0.000120673
1868.71	0.000295218			1868.71	-0.00234			1868.71	0.000240753			1868.71	0.00159
1870.64	0.000440408			1870.64	-0.000204732			1870.64	0.000288486			1870.64	-5.31735e-05
1872.57	0.000162263			1872.57	-0.00177			1872.57	-0.000210459			1872.57	-1.73472e-18
1874.5	0.000164118			1874.5	-0.00139			1874.5	-0.000169393			1874.5	0
1876.43	0.000125973			1876.43	-0.000635899			1876.43	-0.000178338			1876.43	0.00238
1878.36	0.000197828			1878.36	0.000430575			1878.36	-0.000177272			1878.36	0.00648
1880.29	0.000149682			1880.29	0.00079676			1880.29	-0.000266216			1880.29	0.0115
1882.21	0.000181538			1882.21	0.000743233			1882.21	-0.00024515			1882.21	0.01578
1884.14	0.000173394			1884.14	0.00021938			1884.14	-0.000274096			1884.14	0.01572
1886.07	0.000275247			1886.07	-0.000114119			1886.07	-0.000193029			1886.07	0.01165
1888	0.000377104			1888	0.000282056			1888	8.02621e-06			1888	0.00768
1889.93	0.000528958			1889.93	0.000748509			1889.93	0.000199092			1889.93	0.00409
1891.86	0.000270814			1891.86	-0.000205278			1891.86	-8.98517e-05			1891.86	0.0011
1893.79	0.000392669			1893.79	7.11669e-05			1893.79	-2.87864e-05			1893.79	0.000566712
1895.71	0.000414524			1895.71	0.000177352			1895.71	-0.000137732			1895.71	0.000178109
1897.64	0.000336379			1897.64	3.7872e-06			1897.64	-0.000276667			1897.64	2.27682e-18
1899.57	0.000278235			1899.57	0			1899.57	-0.00034561			1899.57	0
1901.5	0.00041009			1901.5	0			1901.5	-0.000234545			1901.5	0
1903.43	0.000341945			1903.43	0			1903.43	-0.000243489			1903.43	-0.000251443
1905.36	0.0004038			1905.36	6.73261e-05			1905.36	-0.000152422			1905.36	-0.000182834
1907.29	0.000375655			1907.29	0.000294615			1907.29	-9.13678e-05			1907.29	0.000155719
1909.21	0.000457511			1909.21	0.00073194			1909.21	4.96983e-05			1909.21	0.000774322
1911.14	0.000339367			1911.14	0.00033925			1911.14	-0.000119247			1911.14	0.00076288
1913.07	0.000361222			1913.07	0.000246545			1913.07	-0.00021818			1913.07	0.00112
1915	0.000323076			1915	0.000533855			1915	-0.000187126			1915	0.00201
1916.93	0.000474933			1916.93	0.00189			1916.93	0.000203941			1916.93	0.00398
1918.86	0.000446786			1918.86	0.00217			1918.86	0.000184996			1918.86	0.00507
1920.79	0.000488644			1920.79	0.00212			1920.79	6.60616e-05			1920.79	0.00568
1922.71	0.000560496			1922.71	0.00294			1922.71	8.71167e-05			1922.71	0.0074
1924.64	0.000482353			1924.64	0.00262			1924.64	-4.18169e-05			1924.64	0.0082
1926.57	0.000284207			1926.57	0.00245			1926.57	-0.000160763			1926.57	0.00905
1928.5	0.000366063			1928.5	0.00303			1928.5	-0.000109696			1928.5	0.01051
1930.43	0.000347918			1930.43	0.00357			1930.43	-0.00017864			1930.43	0.01209
1932.36	0.000399773			1932.36	0.00429			1932.36	-0.000127574			1932.36	0.0139
1934.28	0.000301628			1934.28	0.0049			1934.28	-0.000196518			1934.28	0.01569
1936.21	0.000353485			1936.21	0.00559			1936.21	-0.000175453			1936.21	0.01751
1938.14	0.000265338			1938.14	0.00634			1938.14	-0.000184398			1938.14	0.0194
1940.07	0.000377194			1940.07	0.00763			1940.07	5.66668e-05			1940.07	0.02173
1942	0.000479049			1942	0.0097			1942	0.000287723			1942	0.02494
1943.93	0.000490905			1943.93	0.01042			1943.93	0.000188789			1943.93	0.02677
1945.86	0.000342761			1945.86	0.01069			1945.86	-1.01554e-05			1945.86	0.02815
1947.78	0.000374616			1947.78	0.01153			1947.78	-2.90885e-05			1947.78	0.03016
1949.71	0.000276469			1949.71	0.01248			1949.71	-9.80346e-05			1949.71	0.03241
1951.64	0.000318325			1951.64	0.01377			1951.64	-6.6968e-05			1951.64	0.03489
1953.57	0.000240181			1953.57	0.01517			1953.57	-8.59131e-05			1953.57	0.03753
1955.5	0.000302037			1955.5	0.01676			1955.5	-2.48468e-05			1955.5	0.04039
1957.43	0.00025389			1957.43	0.01808			1957.43	-0.000103792			1957.43	0.0432
1959.36	0.000325746			1959.36	0.01971			1959.36	-5.27256e-05			1959.36	0.04623
1961.28	0.000247602			1961.28	0.02139			1961.28	-0.000111671			1961.28	0.04951
1963.21	0.000289456			1963.21	0.02325			1963.21	-5.06047e-05			1963.21	0.05291
1965.14	0.000251313			1965.14	0.02561			1965.14	4.04505e-05			1965.14	0.05692
1967.07	0.000383168			1967.07	0.0284			1967.07	0.000221517			1967.07	0.06149
1969	0.000205022			1969	0.02958			1969	2.25702e-05			1969	0.06482
1970.93	0.000256879			1970.93	0.03112			1970.93	-2.63628e-05			1970.93	0.06825
1972.85	0.000248733			1972.85	0.03313			1972.85	-0.000105307			1972.85	0.07222
1974.78	0.000290589			1974.78	0.03539			1974.78	-7.42409e-05			1974.78	0.07623
1976.71	0.000152444			1976.71	0.0377			1976.71	-9.31849e-05			1976.71	0.08021
1978.64	0.000244298			1978.64	0.04019			1978.64	2.788e-05			1978.64	0.08428
1980.57	0.000176153			1980.57	0.04267			1980.57	-2.1065e-05			1980.57	0.08855
1982.5	0.000248009			1982.5	0.04544			1982.5	0			1982.5	0.09295
1984.42	0.000209863			1984.42	0.04828			1984.42	-4.75551e-05			1984.42	0.09736
1986.35	0.00033172			1986.35	0.05164			1986.35	7.48853e-05			1986.35	0.10206
1988.28	0.000293574			1988.28	0.05523			1988.28	0.00010733			1988.28	0.10713
1990.21	0.00036543			1990.21	0.05927			1990.21	0.00024977			1990.21	0.11247
1992.14	0.000337285			1992.14	0.06383			1992.14	0.000312216			1992.14	0.1183
1994.07	0.000309141			1994.07	0.06614			1994.07	0.000214656			1994.07	0.12227
1996	0.000180994			1996	0.06898			1996	0.000117101			1996	0.12669
1997.92	0.000272851			1997.92	0.07323			1997.92	0.000219542			1997.92	0.13234
1999.85	0.000204706			1999.85	0.07745			1999.85	0.000161987			1999.85	0.13814
2001.78	0.000346561			2001.78	0.08182			2001.78	0.000244431			2001.78	0.14402
2003.71	0.000298416			2003.71	0.08638			2003.71	0.000266872			2003.71	0.15026
2005.64	0.000370271			2005.64	0.09118			2005.64	0.000429313			2005.64	0.15686
2007.57	0.000342126			2007.57	0.09608			2007.57	0.000481757			2007.57	0.16374
2009.49	0.000423982			2009.49	0.10085			2009.49	0.000634202			2009.49	0.17044
2011.42	0.000355837			2011.42	0.10564			2011.42	0.000666643			2011.42	0.17706
2013.35	0.000467693			2013.35	0.11086			2013.35	0.000909083			2013.35	0.18385
2015.28	0.000469548			2015.28	0.11712			2015.28	0.0011			2015.28	0.19151
2017.21	0.000631402			2017.21	0.12397			2017.21	0.00142			2017.21	0.19979
2019.14	0.000433258			2019.14	0.12831			2019.14	0.00145			2019.14	0.20677
2021.07	0.000485113			2021.07	0.13279			2021.07	0.00168			2021.07	0.21414
2022.99	0.000426968			2022.99	0.13812			2022.99	0.00183			2022.99	0.22243
2024.92	0.000518822			2024.92	0.14371			2024.92	0.00215			2024.92	0.23105
2026.85	0.000480679			2026.85	0.14913			2026.85	0.00242			2026.85	0.24007
2028.78	0.000622535			2028.78	0.15446			2028.78	0.00276			2028.78	0.24939
2030.71	0.000524388			2030.71	0.15942			2030.71	0.00299			2030.71	0.259
2032.64	0.000646244			2032.64	0.16455			2032.64	0.00341			2032.64	0.26893
2034.57	0.0005181			2034.57	0.16937			2034.57	0.00356			2034.57	0.27885
2036.49	0.000799956			2036.49	0.17456			2036.49	0.00393			2036.49	0.289
2038.42	0.000671809			2038.42	0.1795			2038.42	0.00408			2038.42	0.29921
2040.35	0.000973665			2040.35	0.18554			2040.35	0.00464			2040.35	0.31016
2042.28	0.000975521			2042.28	0.19049			2042.28	0.00493			2042.28	0.32041
2044.21	0.00106			2044.21	0.19463			2044.21	0.00524			2044.21	0.32978
2046.14	0.00125			2046.14	0.19962			2046.14	0.00567			2046.14	0.33993
2048.06	0.00128			2048.06	0.20501			2048.06	0.00594			2048.06	0.3506
2049.99	0.00164			2049.99	0.21166			2049.99	0.00654			2049.99	0.36228
2051.92	0.00173			2051.92	0.21944			2051.92	0.00698			2051.92	0.37522
2053.85	0.00191			2053.85	0.22892			2053.85	0.00757			2053.85	0.39046
2055.78	0.0024			2055.78	0.24019			2055.78	0.00853			2055.78	0.40907
2057.71	0.00228			2057.71	0.25161			2057.71	0.00914			2057.71	0.43104
2059.64	0.00324			2059.64	0.2635			2059.64	0.01067			2059.64	0.45633
2061.56	0.00291			2061.56	0.27115			2061.56	0.01136			2061.56	0.48084
2063.49	0.00403			2063.49	0.27665			2063.49	0.01353			2063.49	0.5026
2065.42	0.00394			2065.42	0.27294			2065.42	0.01493			2065.42	0.51423
2067.35	0.00455			2067.35	0.25969			2067.35	0.01682			2067.35	0.50936
2069.28	0.00513			2069.28	0.24309			2069.28	0.01901			2069.28	0.49054
2071.21	0.00499			2071.21	0.22783			2071.21	0.02088			2071.21	0.46237
2073.14	0.00651			2073.14	0.22173			2073.14	0.02432			2073.14	0.43679
2075.06	0.00577			2075.06	0.2244			2075.06	0.02625			2075.06	0.42655
2076.99	0.00764			2076.99	0.23816			2076.99	0.03063			2076.99	0.44165
2078.92	0.00714			2078.92	0.25198			2078.92	0.03359			2078.92	0.47399
2080.85	0.00848			2080.85	0.26105			2080.85	0.03847			2080.85	0.50591
2082.78	0.00891			2082.78	0.25603			2082.78	0.04325			2082.78	0.51438
2084.71	0.00881			2084.71	0.23308			2084.71	0.04804			2084.71	0.4837
2086.64	0.01071			2086.64	0.19726			2086.64	0.05464			2086.64	0.41619
2088.56	0.00906			2088.56	0.15259			2088.56	0.05832			2088.56	0.3294
2090.49	0.01214			2090.49	0.1154			2090.49	0.06553			2090.49	0.24948
2092.42	0.00921			2092.42	0.08312			2092.42	0.06673			2092.42	0.18905
2094.35	0.01256			2094.35	0.06711			2094.35	0.07196			2094.35	0.1543
2096.28	0.00973			2096.28	0.05216			2096.28	0.07096			2096.28	0.13187
2098.21	0.01253			2098.21	0.04612			2098.21	0.07312			2098.21	0.11916
2100.14	0.01087			2100.14	0.03801			2100.14	0.07021			2100.14	0.1068
2102.06	0.01223			2102.06	0.034			2102.06	0.06826			2102.06	0.09613
2103.99	0.0122			2103.99	0.0297			2103.99	0.06377			2103.99	0.08466
2105.92	0.01183			2105.92	0.02592			2105.92	0.0579			2105.92	0.07376
2107.85	0.01354			2107.85	0.02471			2107.85	0.05289			2107.85	0.06483
2109.78	0.01153			2109.78	0.02089			2109.78	0.04464			2109.78	0.05674
2111.71	0.01443			2111.71	0.02188			2111.71	0.04055			2111.71	0.05305
2113.64	0.0114			2113.64	0.01791			2113.64	0.03227			2113.64	0.04887
2115.56	0.01491			2115.56	0.01994			2115.56	0.02997			2115.56	0.04719
2117.49	0.01128			2117.49	0.0159			2117.49	0.02269			2117.49	0.04048
2119.42	0.01453			2119.42	0.0181			2119.42	0.0218			2119.42	0.03386
2121.35	0.01107			2121.35	0.01444			2121.35	0.01628			2121.35	0.02425
2123.28	0.01362			2123.28	0.01623			2123.28	0.0163			2123.28	0.01916
2125.21	0.01052			2125.21	0.01324			2125.21	0.01221			2125.21	0.01422
2127.13	0.01201			2127.13	0.01427			2127.13	0.01223			2127.13	0.01241
2129.06	0.00952			2129.06	0.01183			2129.06	0.00941			2129.06	0.00978
2130.99	0.00995			2130.99	0.01196			2130.99	0.00905			2130.99	0.0088
2132.92	0.00791			2132.92	0.01009			2132.92	0.00702			2132.92	0.0073
2134.85	0.00713			2134.85	0.00932			2134.85	0.00616			2134.85	0.00652
2136.78	0.00552			2136.78	0.0078			2136.78	0.00466			2136.78	0.00554
2138.71	0.00372			2138.71	0.00612			2138.71	0.00302			2138.71	0.00453
2140.63	0.00233			2140.63	0.00486			2140.63	0.00181			2140.63	0.00383
2142.56	-0.000188008			2142.56	0.00258			2142.56	-0.000297252			2142.56	0.0027
2144.49	0.000983845			2144.49	0.00354			2144.49	0.000585193			2144.49	0.00308
2146.42	0.00341			2146.42	0.00561			2146.42	0.00245			2146.42	0.00383
2148.35	0.00479			2148.35	0.0068			2148.35	0.00349			2148.35	0.00427
2150.28	0.00715			2150.28	0.00891			2150.28	0.00534			2150.28	0.00505
2152.2	0.00827			2152.2	0.01006			2152.2	0.00622			2152.2	0.00535
2154.13	0.01042			2154.13	0.01219			2154.13	0.00796			2154.13	0.00601
2156.06	0.01127			2156.06	0.01336			2156.06	0.00861			2156.06	0.00621
2157.99	0.01314			2157.99	0.01565			2157.99	0.01007			2157.99	0.00684
2159.92	0.01367			2159.92	0.01696			2159.92	0.01051			2159.92	0.00694
2161.85	0.01513			2161.85	0.01915			2161.85	0.01165			2161.85	0.00734
2163.77	0.01545			2163.77	0.02044			2163.77	0.0119			2163.77	0.00729
2165.7	0.01651			2165.7	0.02235			2165.7	0.01276			2165.7	0.00749
2167.63	0.01653			2167.63	0.02328			2167.63	0.01277			2167.63	0.00728
2169.56	0.01723			2169.56	0.02488			2169.56	0.01328			2169.56	0.00741
2171.49	0.01702			2171.49	0.02577			2171.49	0.0131			2171.49	0.00717
2173.42	0.0173			2173.42	0.02705			2173.42	0.01334			2173.42	0.00709
2175.35	0.01681			2175.35	0.02736			2175.35	0.01301			2175.35	0.00668
2177.27	0.0168			2177.27	0.02752			2177.27	0.01301			2177.27	0.00652
2179.2	0.01608			2179.2	0.02633			2179.2	0.01246			2179.2	0.00611
2181.13	0.01582			2181.13	0.02499			2181.13	0.01226			2181.13	0.00582
2183.06	0.01499			2183.06	0.02291			2183.06	0.01154			2183.06	0.00534
2184.99	0.01443			2184.99	0.02103			2184.99	0.01114			2184.99	0.00503
2186.92	0.01342			2186.92	0.01871			2186.92	0.01033			2186.92	0.00447
2188.85	0.01278			2188.85	0.01674			2188.85	0.00978			2188.85	0.00405
2190.77	0.01169			2190.77	0.0145			2190.77	0.00893			2190.77	0.00356
2192.7	0.0109			2192.7	0.01268			2192.7	0.00834			2192.7	0.0032
2194.63	0.00979			2194.63	0.01075			2194.63	0.00747			2194.63	0.0027
2196.56	0.009			2196.56	0.00924			2196.56	0.00681			2196.56	0.00236
2198.49	0.00796			2198.49	0.00774			2198.49	0.00596			2198.49	0.0019
2200.42	0.00713			2200.42	0.00662			2200.42	0.00541			2200.42	0.00156
2202.34	0.0061			2202.34	0.00547			2202.34	0.00465			2202.34	0.00115
2204.27	0.00539			2204.27	0.00467			2204.27	0.00405			2204.27	0.000957116
2206.2	0.00459			2206.2	0.00376			2206.2	0.00333			2206.2	0.000705673
2208.13	0.00406			2208.13	0.00307			2208.13	0.00287			2208.13	0.000464286
2210.06	0.00334			2210.06	0.00235			2210.06	0.00226			2210.06	0.000202844
2211.99	0.00282			2211.99	0.0019			2211.99	0.00188			2211.99	0.000131442
2213.92	0.00218			2213.92	0.00139			2213.92	0.00145			2213.92	0
2215.84	0.0018			2215.84	0.00109			2215.84	0.00126			2215.84	0
2217.77	0.00135			2217.77	0.000711127			2217.77	0.000928017			2217.77	0
2219.7	0.00115			2219.7	0.000478452			2219.7	0.000720458			2219.7	0
2221.63	0.000838055			2221.63	0.000215763			2221.63	0.000442903			2221.63	-0.00017262
2223.56	0.00068991			2223.56	0.00012306			2223.56	0.000355343			2223.56	-0.000265267
2225.49	0.000441764			2225.49	-3.96294e-05			2225.49	0.000157788			2225.49	-0.000347889
2227.42	0.00031362			2227.42	-8.23162e-05			2227.42	0.000130229			2227.42	-0.000370531
2229.34	0.000145476			2229.34	-0.000225006			2229.34	1.26729e-05			2229.34	-0.000413152
2231.27	0.000127331			2231.27	-0.000267702			2231.27	4.51143e-05			2231.27	-0.000385792
2233.2	-3.08141e-05			2233.2	-0.000350402			2233.2	2.75585e-05			2233.2	-0.000438412
2235.13	-2.89584e-05			2235.13	-0.000293087			2235.13	0			2235.13	-0.000461056
2237.06	-0.000107102			2237.06	-0.000335784			2237.06	0			2237.06	-0.000483682
2238.99	-3.52483e-05			2238.99	-0.000298469			2238.99	6.9989e-05			2238.99	-0.000436324
2240.91	-0.000103392			2240.91	-0.00027117			2240.91	2.00017e-05			2240.91	-0.000388943
2242.84	-0.000101536			2242.84	-0.000173865			2242.84	5.9991e-05			2242.84	-0.000331586
2244.77	-0.000139682			2244.77	-0.000186555			2244.77	2.00013e-05			2244.77	-0.000374207
2246.7	-7.78267e-05			2246.7	-0.000109232			2246.7	1.99932e-05			2246.7	-0.000316849
2248.63	-0.000125971			2248.63	-0.000121941			2248.63	-2.9997e-05			2248.63	-0.000249469
2250.56	-6.41156e-05			2250.56	-6.46337e-05			2250.56	-4.0011e-05			2250.56	-0.000152117
2252.49	-6.22608e-05			2252.49	-4.73232e-05			2252.49	-0.000100001			2252.49	-0.000104738
2254.41	-3.04054e-05			2254.41	0			2254.41	-7.00091e-05			2254.41	2.62104e-06
2256.34	-0.00011855			2256.34	-2.72611e-06			2256.34	-8.99987e-05			2256.34	0
2258.27	-9.66951e-05			2258.27	5.45364e-05			2258.27	-0.000100009			2258.27	0
2260.2	-8.48398e-05			2260.2	3.18103e-05			2260.2	-0.000179999			2260.2	0
2262.13	-2.29847e-05			2262.13	1.90829e-05			2262.13	-0.000130008			2262.13	0
2264.06	-0.000111129			2264.06	-4.36432e-05			2264.06	-0.000179997			2264.06	-0.000162053
2265.99	-5.92744e-05			2265.99	3.62895e-06			2265.99	-0.000140012			2265.99	-0.000264237
2267.91	-1.74193e-05			2267.91	3.09028e-05			2267.91	-0.000140002			2267.91	-0.00036629
2269.84	3.44371e-05			2269.84	6.81755e-05			2269.84	-0.00012001			2269.84	-0.000418441
2271.77	-4.37088e-05			2271.77	5.54493e-05			2271.77	-0.00019			2271.77	-0.000570494
2273.7	8.14587e-06			2273.7	0.000162722			2273.7	-0.00015001			2273.7	-0.000732656
2275.63	0			2275.63	0.000189986			2275.63	-0.000119998			2275.63	-0.000864698
2277.56	7.66723e-05			2277.56	0.000257268			2277.56	-3.00083e-05			2277.56	-0.000966861
2279.49	0.000113335			2279.49	0.000354542			2279.49	-2.01798e-09			2279.49	-0.00119
2281.41	0.000170007			2281.41	0.000471814			2281.41	1.99875e-05			2281.41	-0.00143
2283.34	0.000116668			2283.34	0.000469088			2283.34	0			2283.34	-0.00157
2285.27	0.000133339			2285.27	0.000436361			2285.27	0			2285.27	-0.00152
2287.2	0.000120001			2287.2	0.000343635			2287.2	-3.07134e-08			2287.2	-0.00148
2289.13	0.000156673			2289.13	0.000290897			2289.13	4.00032e-05			2289.13	-0.00127
2291.06	8.33336e-05			2291.06	0.000178171			2291.06	4.9972e-05			2291.06	-0.00108
2292.99	4.00067e-05			2292.99	0.000135453			2292.99	2.84021e-08			2292.99	-0.000943743
2294.91	6.66802e-06			2294.91	4.27174e-05			2294.91	-5.00027e-05			2294.91	-0.000725796
2296.84	6.33384e-05			2296.84	0			2296.84	-9.96839e-06			2296.84	-0.000367947
2298.77	0			2298.77	0			2298.77	0			2298.77	0
2300.7	0			2300.7	0			2300.7	0			2300.7	0
2302.63	0			2302.63	0			2302.63	0			2302.63	0
2304.56	0			2304.56	0			2304.56	0			2304.56	0
2306.48	0			2306.48	0			2306.48	0			2306.48	0
2308.41	0			2308.41	0			2308.41	0			2308.41	0
2310.34	0			2310.34	0			2310.34	0			2310.34	0
2312.27	0			2312.27	0			2312.27	0			2312.27	0
2314.2	0			2314.2	0			2314.2	0			2314.2	0

## Sheet: Supplementary Figure 7
Supplementary Figure 7a							Supplementary Figure 7b
CeO2		Pt1/Ce		Ptn/Ce			Ce0.99Cu0.01O2		Pt1/CeCu		Ptn/CeCu
2Theta	Intensity	2Theta	Intensity	2Theta	Intensity		2Theta	Intensity	2Theta	Intensity	2Theta	Intensity
10.01	0	10.01	0	10.01	0		10.01	0	10.01	0	10.01	0
10.023	-46	10.023	5	10.023	-16		10.023	7	10.023	0	10.023	2
10.036	-49	10.036	-30	10.036	-18		10.036	8	10.036	-4	10.036	-12
10.049	-23	10.049	13	10.049	-2		10.049	-35	10.049	-11	10.049	12
10.062	-1	10.062	12	10.062	-19		10.062	-35	10.062	16	10.062	13
10.075	-6	10.075	11	10.075	-17		10.075	-16	10.075	32	10.075	13
10.088	-41	10.088	7	10.088	-14		10.088	-22	10.088	-14	10.088	6
10.101	-56	10.101	-25	10.101	-36		10.101	-17	10.101	-19	10.101	-5
10.114	-36	10.114	-3	10.114	-46		10.114	-12	10.114	13	10.114	-26
10.127	-26	10.127	11	10.127	-18		10.127	-20	10.127	2	10.127	-12
10.14	-23	10.14	14	10.14	-2		10.14	-36	10.14	-11	10.14	12
10.153	0	10.153	4	10.153	-17		10.153	-30	10.153	22	10.153	12
10.166	-9	10.166	29	10.166	-26		10.166	-29	10.166	13	10.166	17
10.179	-35	10.179	44	10.179	-7		10.179	-31	10.179	-3	10.179	1
10.192	-57	10.192	20	10.192	-6		10.192	-25	10.192	9	10.192	-1
10.205	-49	10.205	17	10.205	-20		10.205	7	10.205	31	10.205	-1
10.218	-20	10.218	24	10.218	-24		10.218	27	10.218	5	10.218	24
10.231	-2	10.231	24	10.231	-14		10.231	29	10.231	-11	10.231	36
10.244	-21	10.244	9	10.244	-40		10.244	8	10.244	-22	10.244	40
10.257	-33	10.257	15	10.257	-65		10.257	-8	10.257	4	10.257	18
10.27	0	10.27	-9	10.27	-60		10.27	9	10.27	17	10.27	10
10.283	7	10.283	-32	10.283	-17		10.283	23	10.283	15	10.283	10
10.296	-19	10.296	-6	10.296	-6		10.296	9	10.296	9	10.296	-8
10.309	-34	10.309	37	10.309	-9		10.309	-9	10.309	24	10.309	-6
10.322	-26	10.322	15	10.322	-22		10.322	-15	10.322	-18	10.322	0
10.335	-22	10.335	-11	10.335	-43		10.335	-3	10.335	-13	10.335	6
10.348	-35	10.348	-6	10.348	-49		10.348	23	10.348	19	10.348	24
10.361	-25	10.361	4	10.361	5		10.361	25	10.361	36	10.361	22
10.374	9	10.374	-13	10.374	15		10.374	-3	10.374	-2	10.374	-8
10.387	14	10.387	-30	10.387	-16		10.387	-3	10.387	15	10.387	14
10.4	-7	10.4	-38	10.4	-32		10.4	14	10.4	30	10.4	38
10.413	-7	10.413	-15	10.413	-33		10.413	21	10.413	22	10.413	26
10.426	-2	10.426	8	10.426	-27		10.426	23	10.426	25	10.426	12
10.439	-29	10.439	28	10.439	-26		10.439	5	10.439	39	10.439	23
10.452	-27	10.452	31	10.452	-15		10.452	3	10.452	43	10.452	33
10.465	-1	10.465	23	10.465	-29		10.465	-3	10.465	10	10.465	34
10.478	29	10.478	-17	10.478	-2		10.478	7	10.478	-7	10.478	5
10.491	1	10.491	-18	10.491	20		10.491	6	10.491	14	10.491	-14
10.504	-36	10.504	-2	10.504	24		10.504	0	10.504	35	10.504	4
10.517	-34	10.517	9	10.517	-10		10.517	-7	10.517	6	10.517	18
10.53	14	10.53	0	10.53	-19		10.53	36	10.53	-24	10.53	-8
10.543	36	10.543	11	10.543	-20		10.543	55	10.543	-3	10.543	-29
10.556	15	10.556	4	10.556	-17		10.556	36	10.556	29	10.556	-6
10.569	-6	10.569	-15	10.569	-10		10.569	21	10.569	16	10.569	20
10.582	-8	10.582	-10	10.582	-12		10.582	29	10.582	16	10.582	16
10.595	10	10.595	-5	10.595	-16		10.595	3	10.595	16	10.595	-21
10.608	1	10.608	-15	10.608	-25		10.608	-2	10.608	19	10.608	-26
10.621	-2	10.621	-27	10.621	-35		10.621	27	10.621	5	10.621	-8
10.634	12	10.634	-12	10.634	-29		10.634	28	10.634	-9	10.634	11
10.647	32	10.647	-7	10.647	-31		10.647	3	10.647	-11	10.647	4
10.66	33	10.66	-4	10.66	-21		10.66	3	10.66	19	10.66	-8
10.673	23	10.673	5	10.673	-9		10.673	6	10.673	12	10.673	-19
10.686	19	10.686	14	10.686	-15		10.686	12	10.686	-6	10.686	-20
10.699	18	10.699	10	10.699	-17		10.699	47	10.699	8	10.699	14
10.712	31	10.712	13	10.712	13		10.712	58	10.712	-6	10.712	47
10.725	17	10.725	17	10.725	22		10.725	21	10.725	-32	10.725	51
10.738	-3	10.738	11	10.738	3		10.738	3	10.738	-34	10.738	30
10.751	-5	10.751	7	10.751	6		10.751	8	10.751	-16	10.751	20
10.764	9	10.764	24	10.764	14		10.764	12	10.764	4	10.764	13
10.777	4	10.777	11	10.777	18		10.777	21	10.777	36	10.777	16
10.79	9	10.79	-2	10.79	23		10.79	25	10.79	36	10.79	5
10.803	5	10.803	6	10.803	25		10.803	18	10.803	16	10.803	5
10.816	-3	10.816	25	10.816	0		10.816	17	10.816	10	10.816	21
10.829	-1	10.829	2	10.829	-26		10.829	15	10.829	20	10.829	24
10.842	19	10.842	-19	10.842	-27		10.842	8	10.842	8	10.842	12
10.855	22	10.855	-3	10.855	-23		10.855	14	10.855	2	10.855	21
10.868	15	10.868	41	10.868	-18		10.868	24	10.868	21	10.868	33
10.881	8	10.881	70	10.881	-16		10.881	34	10.881	38	10.881	18
10.894	0	10.894	74	10.894	5		10.894	25	10.894	28	10.894	1
10.907	-8	10.907	46	10.907	12		10.907	-3	10.907	23	10.907	-3
10.92	1	10.92	14	10.92	-2		10.92	-18	10.92	20	10.92	8
10.933	9	10.933	5	10.933	-17		10.933	-9	10.933	7	10.933	28
10.946	-4	10.946	2	10.946	-3		10.946	8	10.946	3	10.946	42
10.959	-8	10.959	-5	10.959	13		10.959	16	10.959	9	10.959	40
10.972	17	10.972	-2	10.972	10		10.972	5	10.972	3	10.972	39
10.985	28	10.985	9	10.985	-1		10.985	1	10.985	-16	10.985	47
10.998	25	10.998	9	10.998	-5		10.998	31	10.998	-25	10.998	32
11.011	46	11.011	-5	11.011	-1		11.011	63	11.011	-8	11.011	8
11.024	55	11.024	-19	11.024	2		11.024	59	11.024	13	11.024	1
11.037	28	11.037	-15	11.037	12		11.037	36	11.037	6	11.037	-6
11.05	3	11.05	-5	11.05	20		11.05	27	11.05	-15	11.05	-18
11.063	-5	11.063	3	11.063	8		11.063	27	11.063	-17	11.063	-18
11.076	-2	11.076	23	11.076	-16		11.076	16	11.076	1	11.076	-3
11.089	23	11.089	25	11.089	-18		11.089	4	11.089	17	11.089	6
11.102	52	11.102	9	11.102	4		11.102	4	11.102	18	11.102	2
11.115	46	11.115	-13	11.115	10		11.115	14	11.115	13	11.115	2
11.128	20	11.128	-13	11.128	1		11.128	11	11.128	-4	11.128	24
11.141	10	11.141	9	11.141	-14		11.141	10	11.141	-9	11.141	43
11.154	18	11.154	20	11.154	-23		11.154	25	11.154	13	11.154	40
11.167	12	11.167	17	11.167	-15		11.167	48	11.167	44	11.167	27
11.18	-1	11.18	30	11.18	2		11.18	35	11.18	31	11.18	3
11.193	-3	11.193	31	11.193	0		11.193	3	11.193	1	11.193	-7
11.206	-6	11.206	14	11.206	-20		11.206	-14	11.206	-5	11.206	14
11.219	1	11.219	9	11.219	-22		11.219	1	11.219	1	11.219	26
11.232	28	11.232	13	11.232	-3		11.232	16	11.232	-12	11.232	10
11.245	29	11.245	10	11.245	19		11.245	41	11.245	-6	11.245	2
11.258	18	11.258	-4	11.258	15		11.258	49	11.258	21	11.258	17
11.271	18	11.271	9	11.271	3		11.271	21	11.271	29	11.271	28
11.284	18	11.284	24	11.284	-4		11.284	-22	11.284	28	11.284	24
11.297	19	11.297	31	11.297	-2		11.297	-13	11.297	33	11.297	12
11.31	20	11.31	6	11.31	11		11.31	9	11.31	23	11.31	-4
11.323	2	11.323	-1	11.323	19		11.323	15	11.323	5	11.323	-14
11.336	-14	11.336	2	11.336	17		11.336	5	11.336	21	11.336	-12
11.349	-18	11.349	9	11.349	8		11.349	7	11.349	32	11.349	10
11.362	-29	11.362	-3	11.362	7		11.362	13	11.362	35	11.362	20
11.375	-12	11.375	2	11.375	4		11.375	14	11.375	24	11.375	22
11.388	1	11.388	0	11.388	7		11.388	1	11.388	2	11.388	9
11.401	-17	11.401	3	11.401	16		11.401	31	11.401	3	11.401	-10
11.414	2	11.414	-1	11.414	16		11.414	29	11.414	27	11.414	-19
11.427	30	11.427	4	11.427	-18		11.427	-10	11.427	27	11.427	10
11.44	27	11.44	2	11.44	-24		11.44	-40	11.44	11	11.44	30
11.453	12	11.453	4	11.453	1		11.453	-8	11.453	3	11.453	-2
11.466	28	11.466	6	11.466	19		11.466	13	11.466	2	11.466	-30
11.479	13	11.479	16	11.479	15		11.479	26	11.479	17	11.479	-5
11.492	1	11.492	12	11.492	23		11.492	22	11.492	18	11.492	39
11.505	-6	11.505	11	11.505	-3		11.505	22	11.505	-10	11.505	41
11.518	-7	11.518	34	11.518	-27		11.518	39	11.518	-10	11.518	18
11.531	-1	11.531	43	11.531	-30		11.531	50	11.531	11	11.531	8
11.544	28	11.544	-3	11.544	5		11.544	33	11.544	20	11.544	31
11.557	19	11.557	-14	11.557	21		11.557	30	11.557	23	11.557	55
11.57	-7	11.57	12	11.57	13		11.57	45	11.57	25	11.57	42
11.583	-1	11.583	7	11.583	-28		11.583	37	11.583	-1	11.583	14
11.596	17	11.596	3	11.596	-10		11.596	2	11.596	-30	11.596	13
11.609	0	11.609	27	11.609	12		11.609	-10	11.609	-18	11.609	23
11.622	-24	11.622	31	11.622	30		11.622	-14	11.622	13	11.622	23
11.635	-7	11.635	7	11.635	34		11.635	-11	11.635	22	11.635	21
11.648	15	11.648	10	11.648	5		11.648	24	11.648	17	11.648	8
11.661	10	11.661	-3	11.661	-6		11.661	38	11.661	7	11.661	29
11.674	20	11.674	-12	11.674	11		11.674	29	11.674	28	11.674	49
11.687	17	11.687	14	11.687	-4		11.687	26	11.687	46	11.687	43
11.7	-16	11.7	17	11.7	-16		11.7	41	11.7	18	11.7	-9
11.713	-23	11.713	11	11.713	26		11.713	22	11.713	-2	11.713	-8
11.726	19	11.726	-17	11.726	31		11.726	21	11.726	4	11.726	10
11.739	23	11.739	-7	11.739	10		11.739	21	11.739	10	11.739	35
11.752	8	11.752	3	11.752	16		11.752	15	11.752	4	11.752	8
11.765	22	11.765	38	11.765	50		11.765	15	11.765	8	11.765	4
11.778	21	11.778	26	11.778	49		11.778	24	11.778	-4	11.778	36
11.791	6	11.791	26	11.791	18		11.791	25	11.791	4	11.791	78
11.804	6	11.804	20	11.804	-9		11.804	25	11.804	3	11.804	40
11.817	13	11.817	33	11.817	14		11.817	26	11.817	6	11.817	-6
11.83	8	11.83	16	11.83	11		11.83	10	11.83	-5	11.83	-6
11.843	4	11.843	32	11.843	5		11.843	-4	11.843	-2	11.843	38
11.856	14	11.856	26	11.856	22		11.856	1	11.856	5	11.856	27
11.869	3	11.869	0	11.869	40		11.869	17	11.869	14	11.869	25
11.882	3	11.882	-21	11.882	14		11.882	16	11.882	1	11.882	29
11.895	17	11.895	13	11.895	-12		11.895	11	11.895	-6	11.895	37
11.908	35	11.908	23	11.908	-21		11.908	41	11.908	-15	11.908	19
11.921	34	11.921	1	11.921	-18		11.921	58	11.921	8	11.921	26
11.934	40	11.934	-20	11.934	-15		11.934	35	11.934	40	11.934	41
11.947	11	11.947	-10	11.947	-14		11.947	6	11.947	30	11.947	56
11.96	-7	11.96	9	11.96	-1		11.96	20	11.96	-8	11.96	51
11.973	17	11.973	12	11.973	21		11.973	26	11.973	2	11.973	15
11.986	25	11.986	15	11.986	19		11.986	20	11.986	18	11.986	-6
11.999	7	11.999	38	11.999	-10		11.999	5	11.999	15	11.999	14
12.012	12	12.012	43	12.012	-25		12.012	-5	12.012	6	12.012	23
12.025	33	12.025	16	12.025	-7		12.025	-7	12.025	11	12.025	2
12.038	22	12.038	36	12.038	23		12.038	5	12.038	6	12.038	-13
12.051	-9	12.051	70	12.051	28		12.051	-5	12.051	6	12.051	14
12.064	-19	12.064	57	12.064	2		12.064	-24	12.064	-6	12.064	26
12.077	7	12.077	12	12.077	-9		12.077	-9	12.077	-10	12.077	28
12.09	17	12.09	19	12.09	-9		12.09	29	12.09	9	12.09	17
12.103	2	12.103	43	12.103	0		12.103	36	12.103	37	12.103	6
12.116	1	12.116	18	12.116	14		12.116	22	12.116	43	12.116	3
12.129	-9	12.129	-24	12.129	18		12.129	6	12.129	16	12.129	34
12.142	-21	12.142	-17	12.142	9		12.142	-6	12.142	-2	12.142	43
12.155	-9	12.155	12	12.155	11		12.155	7	12.155	-2	12.155	11
12.168	9	12.168	8	12.168	19		12.168	29	12.168	1	12.168	-2
12.181	-1	12.181	6	12.181	22		12.181	24	12.181	6	12.181	14
12.194	-15	12.194	16	12.194	23		12.194	24	12.194	16	12.194	15
12.207	-5	12.207	29	12.207	25		12.207	38	12.207	1	12.207	4
12.22	16	12.22	41	12.22	14		12.22	22	12.22	-15	12.22	-2
12.233	32	12.233	36	12.233	3		12.233	-7	12.233	-14	12.233	-10
12.246	22	12.246	16	12.246	-5		12.246	5	12.246	-16	12.246	-14
12.259	-5	12.259	4	12.259	-29		12.259	22	12.259	-6	12.259	3
12.272	-12	12.272	6	12.272	-45		12.272	18	12.272	18	12.272	37
12.285	9	12.285	21	12.285	-31		12.285	18	12.285	15	12.285	39
12.298	0	12.298	42	12.298	-8		12.298	27	12.298	-4	12.298	7
12.311	-32	12.311	40	12.311	2		12.311	23	12.311	2	12.311	-18
12.324	-20	12.324	21	12.324	18		12.324	17	12.324	15	12.324	-11
12.337	11	12.337	5	12.337	26		12.337	26	12.337	11	12.337	7
12.35	5	12.35	-7	12.35	3		12.35	23	12.35	13	12.35	16
12.363	-5	12.363	-6	12.363	-17		12.363	17	12.363	19	12.363	25
12.376	9	12.376	7	12.376	-4		12.376	16	12.376	-3	12.376	24
12.389	8	12.389	13	12.389	9		12.389	1	12.389	-18	12.389	2
12.402	-3	12.402	25	12.402	0		12.402	-9	12.402	-1	12.402	-19
12.415	-4	12.415	34	12.415	-7		12.415	-3	12.415	32	12.415	-14
12.428	3	12.428	6	12.428	-2		12.428	21	12.428	41	12.428	17
12.441	11	12.441	-16	12.441	-5		12.441	13	12.441	11	12.441	48
12.454	18	12.454	-10	12.454	-4		12.454	-12	12.454	-27	12.454	42
12.467	-1	12.467	-6	12.467	-1		12.467	-13	12.467	-26	12.467	8
12.48	-22	12.48	-15	12.48	-13		12.48	14	12.48	-10	12.48	-17
12.493	-14	12.493	-8	12.493	-27		12.493	12	12.493	8	12.493	-4
12.506	-2	12.506	15	12.506	-32		12.506	1	12.506	18	12.506	11
12.519	-7	12.519	39	12.519	-31		12.519	5	12.519	13	12.519	28
12.532	-15	12.532	39	12.532	-30		12.532	-11	12.532	-8	12.532	12
12.545	-23	12.545	43	12.545	-26		12.545	-25	12.545	4	12.545	2
12.558	-22	12.558	68	12.558	-27		12.558	-9	12.558	11	12.558	0
12.571	1	12.571	71	12.571	-29		12.571	-1	12.571	11	12.571	7
12.584	17	12.584	28	12.584	-42		12.584	-18	12.584	4	12.584	5
12.597	12	12.597	-5	12.597	-52		12.597	-23	12.597	-1	12.597	4
12.61	9	12.61	-1	12.61	-36		12.61	-6	12.61	-16	12.61	10
12.623	24	12.623	26	12.623	-16		12.623	18	12.623	-14	12.623	28
12.636	24	12.636	36	12.636	3		12.636	12	12.636	-10	12.636	32
12.649	14	12.649	42	12.649	25		12.649	-5	12.649	-4	12.649	5
12.662	17	12.662	34	12.662	17		12.662	0	12.662	6	12.662	4
12.675	30	12.675	4	12.675	-5		12.675	16	12.675	5	12.675	25
12.688	12	12.688	1	12.688	-10		12.688	24	12.688	-3	12.688	34
12.701	-15	12.701	32	12.701	-19		12.701	20	12.701	-3	12.701	30
12.714	-10	12.714	47	12.714	-28		12.714	19	12.714	13	12.714	32
12.727	-7	12.727	35	12.727	-14		12.727	20	12.727	20	12.727	8
12.74	-13	12.74	30	12.74	-6		12.74	19	12.74	28	12.74	-5
12.753	-19	12.753	14	12.753	-11		12.753	12	12.753	13	12.753	-12
12.766	7	12.766	19	12.766	-7		12.766	-3	12.766	1	12.766	2
12.779	2	12.779	30	12.779	2		12.779	-10	12.779	-4	12.779	14
12.792	11	12.792	44	12.792	0		12.792	1	12.792	21	12.792	37
12.805	4	12.805	5	12.805	8		12.805	7	12.805	12	12.805	44
12.818	19	12.818	-14	12.818	17		12.818	-14	12.818	6	12.818	26
12.831	18	12.831	-11	12.831	16		12.831	-3	12.831	11	12.831	-2
12.844	8	12.844	7	12.844	-9		12.844	34	12.844	6	12.844	2
12.857	-5	12.857	-1	12.857	6		12.857	47	12.857	-3	12.857	7
12.87	22	12.87	18	12.87	11		12.87	34	12.87	9	12.87	3
12.883	12	12.883	27	12.883	7		12.883	27	12.883	9	12.883	-2
12.896	-2	12.896	35	12.896	-26		12.896	13	12.896	26	12.896	6
12.909	9	12.909	23	12.909	13		12.909	-14	12.909	22	12.909	26
12.922	-1	12.922	-1	12.922	28		12.922	-7	12.922	15	12.922	31
12.935	-28	12.935	-16	12.935	8		12.935	19	12.935	13	12.935	20
12.948	-28	12.948	6	12.948	-23		12.948	46	12.948	31	12.948	36
12.961	-2	12.961	-6	12.961	-10		12.961	21	12.961	26	12.961	47
12.974	4	12.974	5	12.974	13		12.974	14	12.974	7	12.974	21
12.987	4	12.987	24	12.987	1		12.987	25	12.987	4	12.987	0
13	-19	13	2	13	-1		13	46	13	-9	13	6
13.013	-33	13.013	-28	13.013	-48		13.013	2	13.013	11	13.013	35
13.026	-6	13.026	-6	13.026	-40		13.026	-8	13.026	6	13.026	36
13.039	17	13.039	28	13.039	-9		13.039	6	13.039	41	13.039	33
13.052	14	13.052	42	13.052	51		13.052	3	13.052	32	13.052	26
13.065	-2	13.065	46	13.065	32		13.065	-1	13.065	38	13.065	26
13.078	6	13.078	37	13.078	19		13.078	-4	13.078	-9	13.078	11
13.091	-7	13.091	36	13.091	0		13.091	-5	13.091	-11	13.091	7
13.104	6	13.104	55	13.104	-7		13.104	8	13.104	9	13.104	6
13.117	3	13.117	34	13.117	-11		13.117	24	13.117	19	13.117	12
13.13	-1	13.13	1	13.13	5		13.13	-1	13.13	1	13.13	12
13.143	-4	13.143	7	13.143	10		13.143	-21	13.143	26	13.143	14
13.156	18	13.156	43	13.156	9		13.156	-1	13.156	17	13.156	14
13.169	-15	13.169	25	13.169	-12		13.169	20	13.169	7	13.169	10
13.182	-13	13.182	-7	13.182	-14		13.182	33	13.182	11	13.182	12
13.195	4	13.195	-9	13.195	11		13.195	20	13.195	27	13.195	17
13.208	5	13.208	12	13.208	32		13.208	26	13.208	31	13.208	20
13.221	-13	13.221	26	13.221	8		13.221	22	13.221	39	13.221	0
13.234	17	13.234	37	13.234	-12		13.234	6	13.234	13	13.234	-1
13.247	34	13.247	30	13.247	-9		13.247	-30	13.247	14	13.247	12
13.26	35	13.26	17	13.26	-5		13.26	-20	13.26	29	13.26	23
13.273	41	13.273	16	13.273	-7		13.273	10	13.273	31	13.273	-5
13.286	30	13.286	3	13.286	-3		13.286	13	13.286	5	13.286	-14
13.299	21	13.299	1	13.299	12		13.299	-10	13.299	-5	13.299	3
13.312	16	13.312	23	13.312	5		13.312	-4	13.312	-9	13.312	7
13.325	6	13.325	35	13.325	-17		13.325	12	13.325	9	13.325	-5
13.338	-11	13.338	5	13.338	-25		13.338	11	13.338	1	13.338	-24
13.351	-11	13.351	2	13.351	6		13.351	6	13.351	2	13.351	-29
13.364	-12	13.364	26	13.364	39		13.364	10	13.364	8	13.364	-21
13.377	-10	13.377	39	13.377	22		13.377	16	13.377	11	13.377	12
13.39	-13	13.39	13	13.39	-17		13.39	25	13.39	11	13.39	17
13.403	-21	13.403	-2	13.403	-14		13.403	30	13.403	18	13.403	12
13.416	-23	13.416	13	13.416	21		13.416	26	13.416	20	13.416	28
13.429	-5	13.429	17	13.429	27		13.429	24	13.429	16	13.429	39
13.442	23	13.442	0	13.442	14		13.442	19	13.442	15	13.442	4
13.455	27	13.455	9	13.455	-5		13.455	9	13.455	-1	13.455	-12
13.468	-7	13.468	25	13.468	-8		13.468	-8	13.468	-19	13.468	-2
13.481	-39	13.481	30	13.481	7		13.481	-19	13.481	-23	13.481	-7
13.494	-33	13.494	29	13.494	11		13.494	-7	13.494	-20	13.494	-18
13.507	-2	13.507	19	13.507	-3		13.507	-6	13.507	-17	13.507	13
13.52	9	13.52	9	13.52	-13		13.52	-13	13.52	-18	13.52	32
13.533	0	13.533	16	13.533	-18		13.533	-13	13.533	-18	13.533	26
13.546	-14	13.546	17	13.546	-13		13.546	-2	13.546	-3	13.546	22
13.559	-23	13.559	5	13.559	9		13.559	7	13.559	12	13.559	18
13.572	-20	13.572	1	13.572	12		13.572	19	13.572	8	13.572	4
13.585	-3	13.585	-10	13.585	-11		13.585	21	13.585	2	13.585	8
13.598	19	13.598	-15	13.598	-18		13.598	19	13.598	11	13.598	18
13.611	40	13.611	12	13.611	0		13.611	25	13.611	4	13.611	8
13.624	47	13.624	30	13.624	20		13.624	28	13.624	-11	13.624	8
13.637	27	13.637	16	13.637	28		13.637	29	13.637	5	13.637	23
13.65	8	13.65	13	13.65	12		13.65	23	13.65	15	13.65	32
13.663	-1	13.663	26	13.663	-16		13.663	14	13.663	-1	13.663	31
13.676	-10	13.676	17	13.676	-16		13.676	13	13.676	5	13.676	29
13.689	-14	13.689	-9	13.689	15		13.689	20	13.689	32	13.689	39
13.702	-6	13.702	-4	13.702	14		13.702	29	13.702	25	13.702	46
13.715	9	13.715	18	13.715	-30		13.715	23	13.715	-7	13.715	29
13.728	15	13.728	23	13.728	-23		13.728	7	13.728	-26	13.728	3
13.741	2	13.741	20	13.741	27		13.741	3	13.741	-10	13.741	-10
13.754	-13	13.754	22	13.754	28		13.754	8	13.754	18	13.754	0
13.767	2	13.767	18	13.767	-6		13.767	-2	13.767	11	13.767	5
13.78	15	13.78	4	13.78	2		13.78	-12	13.78	1	13.78	10
13.793	19	13.793	-9	13.793	20		13.793	6	13.793	25	13.793	0
13.806	16	13.806	-11	13.806	5		13.806	17	13.806	40	13.806	-13
13.819	-5	13.819	4	13.819	-11		13.819	8	13.819	21	13.819	-17
13.832	-14	13.832	18	13.832	11		13.832	3	13.832	3	13.832	14
13.845	3	13.845	30	13.845	55		13.845	18	13.845	5	13.845	28
13.858	13	13.858	25	13.858	63		13.858	22	13.858	10	13.858	19
13.871	6	13.871	18	13.871	25		13.871	16	13.871	2	13.871	-7
13.884	10	13.884	25	13.884	-3		13.884	-10	13.884	-14	13.884	-10
13.897	8	13.897	31	13.897	1		13.897	-17	13.897	-11	13.897	-11
13.91	-8	13.91	11	13.91	-7		13.91	6	13.91	-1	13.91	-8
13.923	-27	13.923	-4	13.923	-22		13.923	23	13.923	15	13.923	1
13.936	-15	13.936	13	13.936	-18		13.936	3	13.936	11	13.936	18
13.949	5	13.949	23	13.949	14		13.949	-14	13.949	2	13.949	22
13.962	1	13.962	20	13.962	23		13.962	2	13.962	-18	13.962	5
13.975	-24	13.975	5	13.975	2		13.975	-2	13.975	-20	13.975	2
13.988	-5	13.988	2	13.988	-9		13.988	-14	13.988	0	13.988	5
14.001	16	14.001	2	14.001	0		14.001	-11	14.001	31	14.001	2
14.014	-2	14.014	26	14.014	-9		14.014	14	14.014	28	14.014	0
14.027	-31	14.027	35	14.027	-7		14.027	16	14.027	28	14.027	28
14.04	12	14.04	20	14.04	16		14.04	12	14.04	21	14.04	34
14.053	44	14.053	-9	14.053	8		14.053	-6	14.053	1	14.053	21
14.066	22	14.066	-12	14.066	-9		14.066	11	14.066	4	14.066	11
14.079	0	14.079	17	14.079	-7		14.079	30	14.079	17	14.079	17
14.092	24	14.092	23	14.092	16		14.092	24	14.092	10	14.092	10
14.105	40	14.105	-3	14.105	23		14.105	-12	14.105	8	14.105	5
14.118	24	14.118	-22	14.118	27		14.118	-16	14.118	-3	14.118	5
14.131	10	14.131	17	14.131	-12		14.131	-10	14.131	-25	14.131	-7
14.144	27	14.144	33	14.144	-24		14.144	-8	14.144	-8	14.144	-3
14.157	39	14.157	37	14.157	-9		14.157	-24	14.157	12	14.157	15
14.17	20	14.17	16	14.17	22		14.17	-17	14.17	-24	14.17	20
14.183	14	14.183	18	14.183	9		14.183	19	14.183	-55	14.183	-26
14.196	12	14.196	12	14.196	7		14.196	27	14.196	-27	14.196	-15
14.209	-7	14.209	20	14.209	16		14.209	0	14.209	7	14.209	19
14.222	19	14.222	17	14.222	-1		14.222	3	14.222	4	14.222	37
14.235	49	14.235	32	14.235	6		14.235	14	14.235	1	14.235	43
14.248	45	14.248	37	14.248	30		14.248	-4	14.248	1	14.248	40
14.261	29	14.261	44	14.261	34		14.261	-38	14.261	-4	14.261	-6
14.274	40	14.274	27	14.274	1		14.274	-37	14.274	-11	14.274	-4
14.287	19	14.287	18	14.287	26		14.287	-16	14.287	-25	14.287	50
14.3	4	14.3	21	14.3	46		14.3	8	14.3	-30	14.3	65
14.313	14	14.313	44	14.313	27		14.313	11	14.313	-21	14.313	36
14.326	21	14.326	32	14.326	-7		14.326	21	14.326	10	14.326	24
14.339	-7	14.339	8	14.339	-8		14.339	9	14.339	5	14.339	28
14.352	-9	14.352	-1	14.352	-2		14.352	-3	14.352	-5	14.352	10
14.365	15	14.365	15	14.365	12		14.365	-20	14.365	7	14.365	11
14.378	12	14.378	10	14.378	7		14.378	-19	14.378	24	14.378	17
14.391	-17	14.391	4	14.391	3		14.391	-4	14.391	-12	14.391	16
14.404	-18	14.404	7	14.404	7		14.404	29	14.404	-26	14.404	6
14.417	-6	14.417	12	14.417	19		14.417	11	14.417	-12	14.417	17
14.43	-3	14.43	6	14.43	4		14.43	-31	14.43	-27	14.43	27
14.443	28	14.443	13	14.443	10		14.443	-29	14.443	-41	14.443	25
14.456	47	14.456	27	14.456	-4		14.456	-5	14.456	-16	14.456	6
14.469	29	14.469	21	14.469	-13		14.469	17	14.469	5	14.469	4
14.482	16	14.482	20	14.482	-18		14.482	26	14.482	10	14.482	13
14.495	32	14.495	22	14.495	5		14.495	20	14.495	8	14.495	19
14.508	26	14.508	37	14.508	4		14.508	7	14.508	-1	14.508	-2
14.521	1	14.521	25	14.521	3		14.521	15	14.521	-28	14.521	-9
14.534	6	14.534	16	14.534	-12		14.534	17	14.534	-19	14.534	-9
14.547	0	14.547	16	14.547	10		14.547	12	14.547	3	14.547	23
14.56	-5	14.56	33	14.56	30		14.56	14	14.56	1	14.56	34
14.573	-1	14.573	36	14.573	11		14.573	16	14.573	-30	14.573	47
14.586	29	14.586	23	14.586	-7		14.586	7	14.586	-26	14.586	33
14.599	6	14.599	4	14.599	18		14.599	12	14.599	-23	14.599	7
14.612	-4	14.612	7	14.612	31		14.612	22	14.612	-2	14.612	-3
14.625	9	14.625	31	14.625	16		14.625	9	14.625	19	14.625	20
14.638	23	14.638	28	14.638	5		14.638	-15	14.638	7	14.638	7
14.651	10	14.651	7	14.651	-4		14.651	-10	14.651	-20	14.651	-17
14.664	10	14.664	8	14.664	-11		14.664	14	14.664	0	14.664	-12
14.677	2	14.677	15	14.677	5		14.677	15	14.677	20	14.677	10
14.69	-4	14.69	9	14.69	11		14.69	1	14.69	7	14.69	12
14.703	-3	14.703	-3	14.703	1		14.703	-9	14.703	-15	14.703	20
14.716	8	14.716	2	14.716	1		14.716	-11	14.716	-19	14.716	28
14.729	15	14.729	21	14.729	9		14.729	-15	14.729	-21	14.729	41
14.742	9	14.742	15	14.742	-4		14.742	0	14.742	-14	14.742	35
14.755	2	14.755	2	14.755	-13		14.755	7	14.755	4	14.755	20
14.768	25	14.768	2	14.768	-10		14.768	-16	14.768	22	14.768	23
14.781	44	14.781	9	14.781	-3		14.781	-31	14.781	26	14.781	40
14.794	29	14.794	3	14.794	9		14.794	-15	14.794	23	14.794	29
14.807	8	14.807	16	14.807	21		14.807	-7	14.807	19	14.807	8
14.82	9	14.82	25	14.82	18		14.82	-11	14.82	21	14.82	9
14.833	28	14.833	26	14.833	20		14.833	-17	14.833	16	14.833	13
14.846	33	14.846	26	14.846	30		14.846	-12	14.846	-2	14.846	15
14.859	12	14.859	21	14.859	44		14.859	5	14.859	-6	14.859	10
14.872	0	14.872	14	14.872	45		14.872	17	14.872	6	14.872	5
14.885	7	14.885	13	14.885	20		14.885	9	14.885	1	14.885	2
14.898	6	14.898	11	14.898	5		14.898	0	14.898	-10	14.898	12
14.911	3	14.911	4	14.911	23		14.911	-4	14.911	8	14.911	15
14.924	7	14.924	1	14.924	34		14.924	-10	14.924	22	14.924	16
14.937	3	14.937	8	14.937	22		14.937	-18	14.937	-5	14.937	18
14.95	9	14.95	21	14.95	5		14.95	-19	14.95	-29	14.95	11
14.963	32	14.963	14	14.963	-9		14.963	-15	14.963	-18	14.963	7
14.976	42	14.976	12	14.976	-1		14.976	-6	14.976	1	14.976	8
14.989	34	14.989	31	14.989	12		14.989	0	14.989	-1	14.989	-3
15.002	29	15.002	29	15.002	7		15.002	-18	15.002	-14	15.002	-10
15.015	24	15.015	25	15.015	-3		15.015	-37	15.015	-15	15.015	7
15.028	13	15.028	56	15.028	-8		15.028	-28	15.028	-4	15.028	17
15.041	4	15.041	58	15.041	-11		15.041	7	15.041	0	15.041	14
15.054	-1	15.054	11	15.054	-5		15.054	23	15.054	-14	15.054	11
15.067	12	15.067	-4	15.067	3		15.067	7	15.067	-13	15.067	12
15.08	25	15.08	18	15.08	-4		15.08	-7	15.08	7	15.08	5
15.093	15	15.093	37	15.093	0		15.093	-1	15.093	15	15.093	-5
15.106	9	15.106	24	15.106	6		15.106	12	15.106	19	15.106	-5
15.119	40	15.119	16	15.119	-6		15.119	-2	15.119	22	15.119	-3
15.132	52	15.132	12	15.132	-6		15.132	-17	15.132	29	15.132	-5
15.145	24	15.145	9	15.145	17		15.145	-10	15.145	17	15.145	-12
15.158	23	15.158	-11	15.158	32		15.158	9	15.158	11	15.158	-6
15.171	24	15.171	-6	15.171	23		15.171	10	15.171	10	15.171	9
15.184	12	15.184	17	15.184	11		15.184	-2	15.184	19	15.184	23
15.197	-4	15.197	11	15.197	-2		15.197	-12	15.197	11	15.197	9
15.21	15	15.21	-6	15.21	-2		15.21	-11	15.21	15	15.21	-14
15.223	15	15.223	1	15.223	23		15.223	-12	15.223	29	15.223	-7
15.236	21	15.236	6	15.236	43		15.236	10	15.236	22	15.236	14
15.249	5	15.249	-3	15.249	48		15.249	38	15.249	-12	15.249	23
15.262	3	15.262	16	15.262	24		15.262	31	15.262	-16	15.262	15
15.275	15	15.275	39	15.275	-9		15.275	-9	15.275	-7	15.275	14
15.288	45	15.288	22	15.288	-23		15.288	-18	15.288	-5	15.288	16
15.301	38	15.301	25	15.301	14		15.301	-13	15.301	-13	15.301	10
15.314	12	15.314	33	15.314	37		15.314	-20	15.314	-3	15.314	6
15.327	-7	15.327	36	15.327	40		15.327	-8	15.327	-11	15.327	17
15.34	-17	15.34	33	15.34	24		15.34	-2	15.34	-11	15.34	17
15.353	-23	15.353	62	15.353	11		15.353	-2	15.353	1	15.353	-16
15.366	9	15.366	45	15.366	-6		15.366	8	15.366	-3	15.366	-29
15.379	29	15.379	20	15.379	18		15.379	15	15.379	-25	15.379	-15
15.392	17	15.392	0	15.392	50		15.392	-10	15.392	-10	15.392	4
15.405	-11	15.405	-5	15.405	53		15.405	-35	15.405	31	15.405	-10
15.418	5	15.418	-6	15.418	38		15.418	-42	15.418	23	15.418	-15
15.431	6	15.431	4	15.431	40		15.431	-26	15.431	13	15.431	1
15.444	2	15.444	7	15.444	46		15.444	3	15.444	7	15.444	33
15.457	0	15.457	7	15.457	28		15.457	2	15.457	27	15.457	29
15.47	24	15.47	26	15.47	7		15.47	-3	15.47	34	15.47	14
15.483	26	15.483	18	15.483	-9		15.483	-8	15.483	33	15.483	19
15.496	22	15.496	2	15.496	-13		15.496	-3	15.496	-7	15.496	14
15.509	28	15.509	9	15.509	3		15.509	-7	15.509	12	15.509	16
15.522	16	15.522	25	15.522	16		15.522	8	15.522	3	15.522	1
15.535	6	15.535	41	15.535	9		15.535	10	15.535	1	15.535	5
15.548	14	15.548	32	15.548	1		15.548	-5	15.548	4	15.548	-15
15.561	15	15.561	4	15.561	8		15.561	-21	15.561	26	15.561	10
15.574	-2	15.574	-10	15.574	-3		15.574	7	15.574	-4	15.574	23
15.587	1	15.587	29	15.587	8		15.587	41	15.587	0	15.587	26
15.6	9	15.6	27	15.6	25		15.6	35	15.6	-10	15.6	11
15.613	-2	15.613	18	15.613	18		15.613	3	15.613	14	15.613	15
15.626	-9	15.626	5	15.626	-16		15.626	-2	15.626	19	15.626	5
15.639	8	15.639	32	15.639	-14		15.639	-3	15.639	20	15.639	-3
15.652	25	15.652	59	15.652	5		15.652	-16	15.652	14	15.652	3
15.665	18	15.665	54	15.665	6		15.665	-34	15.665	8	15.665	22
15.678	21	15.678	4	15.678	4		15.678	-11	15.678	-18	15.678	18
15.691	28	15.691	4	15.691	16		15.691	-4	15.691	-6	15.691	12
15.704	0	15.704	19	15.704	14		15.704	-21	15.704	21	15.704	11
15.717	-10	15.717	11	15.717	11		15.717	13	15.717	29	15.717	14
15.73	6	15.73	19	15.73	18		15.73	21	15.73	31	15.73	3
15.743	5	15.743	40	15.743	14		15.743	-9	15.743	33	15.743	0
15.756	1	15.756	33	15.756	-4		15.756	-10	15.756	21	15.756	-1
15.769	14	15.769	22	15.769	-4		15.769	12	15.769	-11	15.769	-6
15.782	15	15.782	22	15.782	11		15.782	-18	15.782	-10	15.782	0
15.795	-2	15.795	11	15.795	28		15.795	-16	15.795	19	15.795	2
15.808	2	15.808	-8	15.808	40		15.808	26	15.808	33	15.808	-9
15.821	-8	15.821	10	15.821	24		15.821	20	15.821	11	15.821	-29
15.834	-23	15.834	37	15.834	28		15.834	9	15.834	12	15.834	-24
15.847	-21	15.847	29	15.847	22		15.847	-9	15.847	16	15.847	-10
15.86	13	15.86	-1	15.86	17		15.86	-17	15.86	20	15.86	9
15.873	44	15.873	6	15.873	10		15.873	-26	15.873	2	15.873	-5
15.886	30	15.886	30	15.886	21		15.886	-18	15.886	-13	15.886	-32
15.899	-8	15.899	19	15.899	5		15.899	-21	15.899	-8	15.899	-25
15.912	-7	15.912	16	15.912	-1		15.912	1	15.912	7	15.912	-11
15.925	23	15.925	39	15.925	13		15.925	-2	15.925	-3	15.925	-3
15.938	28	15.938	40	15.938	28		15.938	-22	15.938	-8	15.938	11
15.951	27	15.951	23	15.951	23		15.951	-1	15.951	2	15.951	15
15.964	27	15.964	17	15.964	9		15.964	21	15.964	9	15.964	-5
15.977	4	15.977	9	15.977	18		15.977	-4	15.977	12	15.977	-4
15.99	-16	15.99	-5	15.99	30		15.99	-23	15.99	20	15.99	23
16.003	-5	16.003	0	16.003	29		16.003	-11	16.003	20	16.003	31
16.016	2	16.016	14	16.016	11		16.016	-19	16.016	14	16.016	25
16.029	-7	16.029	26	16.029	-6		16.029	-14	16.029	-5	16.029	10
16.042	-18	16.042	42	16.042	-9		16.042	5	16.042	-21	16.042	9
16.055	-9	16.055	39	16.055	13		16.055	-1	16.055	-12	16.055	4
16.068	15	16.068	15	16.068	28		16.068	-11	16.068	10	16.068	-1
16.081	40	16.081	-5	16.081	31		16.081	-1	16.081	9	16.081	-6
16.094	37	16.094	5	16.094	33		16.094	7	16.094	-3	16.094	-2
16.107	8	16.107	18	16.107	22		16.107	-3	16.107	-9	16.107	9
16.12	-6	16.12	10	16.12	-2		16.12	2	16.12	-3	16.12	4
16.133	6	16.133	13	16.133	-8		16.133	5	16.133	3	16.133	-8
16.146	21	16.146	26	16.146	-1		16.146	-17	16.146	10	16.146	-11
16.159	10	16.159	28	16.159	20		16.159	-32	16.159	-3	16.159	1
16.172	-11	16.172	27	16.172	40		16.172	0	16.172	-18	16.172	11
16.185	-16	16.185	41	16.185	34		16.185	29	16.185	-9	16.185	18
16.198	-5	16.198	45	16.198	20		16.198	10	16.198	17	16.198	17
16.211	6	16.211	25	16.211	16		16.211	-12	16.211	17	16.211	1
16.224	13	16.224	12	16.224	14		16.224	-10	16.224	-14	16.224	-11
16.237	10	16.237	17	16.237	19		16.237	-10	16.237	-52	16.237	0
16.25	2	16.25	15	16.25	39		16.25	-10	16.25	-53	16.25	8
16.263	9	16.263	3	16.263	46		16.263	-5	16.263	-15	16.263	-2
16.276	21	16.276	-5	16.276	30		16.276	0	16.276	11	16.276	8
16.289	17	16.289	-10	16.289	19		16.289	9	16.289	7	16.289	29
16.302	15	16.302	-6	16.302	17		16.302	20	16.302	5	16.302	14
16.315	23	16.315	4	16.315	12		16.315	25	16.315	12	16.315	-16
16.328	8	16.328	2	16.328	5		16.328	13	16.328	11	16.328	-11
16.341	-16	16.341	18	16.341	7		16.341	0	16.341	5	16.341	4
16.354	-14	16.354	41	16.354	20		16.354	5	16.354	-6	16.354	-3
16.367	7	16.367	37	16.367	23		16.367	6	16.367	-15	16.367	4
16.38	10	16.38	29	16.38	2		16.38	-2	16.38	-17	16.38	23
16.393	11	16.393	42	16.393	-17		16.393	3	16.393	-13	16.393	23
16.406	26	16.406	40	16.406	0		16.406	3	16.406	-21	16.406	17
16.419	42	16.419	25	16.419	18		16.419	-15	16.419	-22	16.419	12
16.432	37	16.432	25	16.432	7		16.432	-16	16.432	-14	16.432	-8
16.445	7	16.445	13	16.445	-10		16.445	1	16.445	1	16.445	7
16.458	2	16.458	-11	16.458	-6		16.458	8	16.458	7	16.458	40
16.471	12	16.471	-10	16.471	1		16.471	3	16.471	12	16.471	32
16.484	6	16.484	-10	16.484	9		16.484	5	16.484	11	16.484	6
16.497	-10	16.497	-5	16.497	19		16.497	1	16.497	20	16.497	3
16.51	13	16.51	19	16.51	19		16.51	-22	16.51	20	16.51	5
16.523	17	16.523	36	16.523	18		16.523	-35	16.523	20	16.523	11
16.536	2	16.536	24	16.536	31		16.536	-13	16.536	26	16.536	12
16.549	-7	16.549	27	16.549	21		16.549	9	16.549	30	16.549	6
16.562	-2	16.562	27	16.562	-11		16.562	7	16.562	0	16.562	12
16.575	9	16.575	23	16.575	-23		16.575	-1	16.575	-33	16.575	13
16.588	5	16.588	16	16.588	4		16.588	-9	16.588	-21	16.588	0
16.601	1	16.601	11	16.601	21		16.601	5	16.601	14	16.601	2
16.614	14	16.614	21	16.614	19		16.614	26	16.614	16	16.614	10
16.627	48	16.627	33	16.627	14		16.627	24	16.627	-9	16.627	8
16.64	42	16.64	11	16.64	16		16.64	14	16.64	-19	16.64	2
16.653	26	16.653	1	16.653	11		16.653	7	16.653	-10	16.653	16
16.666	26	16.666	9	16.666	5		16.666	-14	16.666	-17	16.666	20
16.679	31	16.679	12	16.679	23		16.679	-23	16.679	-21	16.679	7
16.692	11	16.692	22	16.692	37		16.692	-15	16.692	10	16.692	10
16.705	-4	16.705	36	16.705	7		16.705	-10	16.705	20	16.705	28
16.718	2	16.718	20	16.718	-29		16.718	-12	16.718	12	16.718	27
16.731	-3	16.731	4	16.731	17		16.731	-4	16.731	11	16.731	3
16.744	-18	16.744	26	16.744	65		16.744	12	16.744	36	16.744	-13
16.757	-10	16.757	57	16.757	40		16.757	18	16.757	37	16.757	-20
16.77	8	16.77	54	16.77	9		16.77	36	16.77	21	16.77	-9
16.783	18	16.783	45	16.783	9		16.783	43	16.783	-5	16.783	-9
16.796	3	16.796	35	16.796	11		16.796	35	16.796	19	16.796	-20
16.809	-25	16.809	25	16.809	19		16.809	7	16.809	24	16.809	-11
16.822	-34	16.822	18	16.822	12		16.822	7	16.822	-6	16.822	-12
16.835	-6	16.835	27	16.835	-7		16.835	10	16.835	3	16.835	-16
16.848	8	16.848	17	16.848	-2		16.848	15	16.848	19	16.848	-6
16.861	9	16.861	5	16.861	34		16.861	-8	16.861	4	16.861	10
16.874	-8	16.874	30	16.874	34		16.874	-35	16.874	1	16.874	-8
16.887	9	16.887	36	16.887	19		16.887	-20	16.887	25	16.887	-7
16.9	32	16.9	40	16.9	2		16.9	12	16.9	15	16.9	-12
16.913	12	16.913	2	16.913	12		16.913	-4	16.913	-5	16.913	-14
16.926	-20	16.926	-14	16.926	23		16.926	-28	16.926	-19	16.926	5
16.939	-25	16.939	-12	16.939	19		16.939	-7	16.939	-24	16.939	33
16.952	-20	16.952	24	16.952	25		16.952	4	16.952	-6	16.952	33
16.965	-16	16.965	-4	16.965	22		16.965	-9	16.965	-1	16.965	-1
16.978	6	16.978	-2	16.978	0		16.978	-9	16.978	-13	16.978	-18
16.991	-2	16.991	9	16.991	-6		16.991	6	16.991	-16	16.991	-3
17.004	-3	17.004	5	17.004	27		17.004	-1	17.004	2	17.004	22
17.017	-2	17.017	15	17.017	35		17.017	-12	17.017	-4	17.017	30
17.03	5	17.03	40	17.03	16		17.03	-4	17.03	7	17.03	50
17.043	9	17.043	33	17.043	9		17.043	15	17.043	25	17.043	27
17.056	-11	17.056	6	17.056	23		17.056	12	17.056	29	17.056	6
17.069	-28	17.069	3	17.069	34		17.069	-3	17.069	4	17.069	8
17.082	-14	17.082	18	17.082	36		17.082	-11	17.082	-4	17.082	6
17.095	12	17.095	29	17.095	29		17.095	-11	17.095	-6	17.095	-8
17.108	5	17.108	26	17.108	9		17.108	9	17.108	-9	17.108	20
17.121	19	17.121	36	17.121	5		17.121	26	17.121	-6	17.121	29
17.134	34	17.134	50	17.134	7		17.134	23	17.134	17	17.134	12
17.147	28	17.147	27	17.147	0		17.147	6	17.147	39	17.147	-25
17.16	17	17.16	8	17.16	0		17.16	12	17.16	25	17.16	-29
17.173	13	17.173	7	17.173	14		17.173	14	17.173	2	17.173	4
17.186	1	17.186	0	17.186	15		17.186	10	17.186	1	17.186	34
17.199	-15	17.199	-7	17.199	10		17.199	6	17.199	22	17.199	29
17.212	-8	17.212	-5	17.212	4		17.212	6	17.212	23	17.212	0
17.225	-8	17.225	3	17.225	6		17.225	2	17.225	-5	17.225	-7
17.238	-7	17.238	18	17.238	31		17.238	-6	17.238	-13	17.238	-7
17.251	-2	17.251	34	17.251	37		17.251	0	17.251	12	17.251	-4
17.264	-2	17.264	32	17.264	25		17.264	-2	17.264	28	17.264	-3
17.277	-8	17.277	9	17.277	5		17.277	10	17.277	9	17.277	1
17.29	-10	17.29	11	17.29	5		17.29	22	17.29	-12	17.29	-6
17.303	8	17.303	27	17.303	19		17.303	20	17.303	2	17.303	12
17.316	13	17.316	24	17.316	30		17.316	-1	17.316	20	17.316	31
17.329	-5	17.329	-3	17.329	5		17.329	-11	17.329	25	17.329	20
17.342	-14	17.342	-8	17.342	-22		17.342	-14	17.342	13	17.342	6
17.355	0	17.355	2	17.355	-29		17.355	-21	17.355	6	17.355	6
17.368	7	17.368	1	17.368	-20		17.368	-16	17.368	-8	17.368	15
17.381	-5	17.381	1	17.381	0		17.381	2	17.381	-1	17.381	21
17.394	-9	17.394	5	17.394	11		17.394	17	17.394	8	17.394	13
17.407	8	17.407	19	17.407	8		17.407	14	17.407	22	17.407	4
17.42	24	17.42	22	17.42	2		17.42	23	17.42	26	17.42	2
17.433	5	17.433	19	17.433	-1		17.433	36	17.433	27	17.433	9
17.446	-4	17.446	20	17.446	-5		17.446	16	17.446	12	17.446	6
17.459	13	17.459	24	17.459	-8		17.459	0	17.459	7	17.459	-9
17.472	20	17.472	12	17.472	-2		17.472	11	17.472	1	17.472	-10
17.485	11	17.485	-5	17.485	14		17.485	21	17.485	-2	17.485	8
17.498	5	17.498	1	17.498	32		17.498	13	17.498	7	17.498	2
17.511	-9	17.511	1	17.511	29		17.511	10	17.511	13	17.511	-9
17.524	-20	17.524	0	17.524	11		17.524	5	17.524	-8	17.524	3
17.537	-11	17.537	12	17.537	0		17.537	-4	17.537	-19	17.537	16
17.55	2	17.55	29	17.55	1		17.55	-2	17.55	-3	17.55	6
17.563	5	17.563	14	17.563	3		17.563	12	17.563	-11	17.563	-15
17.576	-1	17.576	-17	17.576	6		17.576	22	17.576	-33	17.576	-25
17.589	2	17.589	-15	17.589	10		17.589	25	17.589	-18	17.589	-17
17.602	10	17.602	7	17.602	14		17.602	33	17.602	13	17.602	-5
17.615	0	17.615	14	17.615	28		17.615	29	17.615	9	17.615	-1
17.628	-5	17.628	10	17.628	42		17.628	10	17.628	-11	17.628	6
17.641	6	17.641	22	17.641	37		17.641	-1	17.641	-23	17.641	10
17.654	14	17.654	12	17.654	28		17.654	-5	17.654	-32	17.654	-3
17.667	10	17.667	-19	17.667	29		17.667	-15	17.667	-23	17.667	-22
17.68	6	17.68	-29	17.68	22		17.68	-10	17.68	4	17.68	-11
17.693	-15	17.693	0	17.693	16		17.693	10	17.693	14	17.693	0
17.706	-36	17.706	27	17.706	19		17.706	23	17.706	-3	17.706	-11
17.719	-31	17.719	41	17.719	30		17.719	20	17.719	-16	17.719	-21
17.732	-11	17.732	37	17.732	36		17.732	13	17.732	-12	17.732	-11
17.745	0	17.745	26	17.745	32		17.745	8	17.745	-10	17.745	11
17.758	-6	17.758	34	17.758	14		17.758	1	17.758	-9	17.758	29
17.771	-26	17.771	36	17.771	5		17.771	-9	17.771	-4	17.771	27
17.784	-18	17.784	13	17.784	20		17.784	-17	17.784	7	17.784	8
17.797	6	17.797	1	17.797	27		17.797	-17	17.797	-3	17.797	1
17.81	5	17.81	19	17.81	19		17.81	-2	17.81	-6	17.81	-5
17.823	-25	17.823	10	17.823	-5		17.823	10	17.823	10	17.823	-6
17.836	-32	17.836	-2	17.836	3		17.836	13	17.836	17	17.836	-1
17.849	-23	17.849	2	17.849	23		17.849	-4	17.849	1	17.849	0
17.862	1	17.862	16	17.862	22		17.862	5	17.862	-2	17.862	2
17.875	18	17.875	20	17.875	2		17.875	7	17.875	8	17.875	-3
17.888	-2	17.888	25	17.888	-1		17.888	1	17.888	-4	17.888	-4
17.901	-30	17.901	17	17.901	9		17.901	-35	17.901	-10	17.901	25
17.914	-30	17.914	14	17.914	13		17.914	-36	17.914	-19	17.914	39
17.927	-18	17.927	21	17.927	25		17.927	-7	17.927	-17	17.927	10
17.94	-6	17.94	31	17.94	35		17.94	14	17.94	-8	17.94	-4
17.953	4	17.953	29	17.953	25		17.953	14	17.953	12	17.953	21
17.966	-13	17.966	18	17.966	4		17.966	7	17.966	0	17.966	30
17.979	-2	17.979	13	17.979	-6		17.979	5	17.979	-7	17.979	28
17.992	30	17.992	19	17.992	2		17.992	-3	17.992	-12	17.992	27
18.005	32	18.005	6	18.005	5		18.005	2	18.005	-4	18.005	22
18.018	-9	18.018	0	18.018	-6		18.018	5	18.018	-17	18.018	5
18.031	-37	18.031	18	18.031	-13		18.031	7	18.031	-27	18.031	-21
18.044	-42	18.044	26	18.044	25		18.044	14	18.044	-19	18.044	-33
18.057	-16	18.057	21	18.057	46		18.057	9	18.057	2	18.057	-20
18.07	0	18.07	30	18.07	33		18.07	15	18.07	6	18.07	20
18.083	16	18.083	24	18.083	19		18.083	40	18.083	8	18.083	39
18.096	11	18.096	-10	18.096	11		18.096	28	18.096	8	18.096	21
18.109	7	18.109	4	18.109	-4		18.109	-5	18.109	3	18.109	-4
18.122	-7	18.122	24	18.122	11		18.122	-16	18.122	5	18.122	15
18.135	11	18.135	12	18.135	4		18.135	7	18.135	9	18.135	37
18.148	-7	18.148	9	18.148	-17		18.148	17	18.148	0	18.148	31
18.161	-14	18.161	41	18.161	-22		18.161	10	18.161	-12	18.161	37
18.174	13	18.174	30	18.174	17		18.174	0	18.174	-13	18.174	41
18.187	34	18.187	16	18.187	16		18.187	-6	18.187	11	18.187	10
18.2	-12	18.2	13	18.2	8		18.2	-3	18.2	22	18.2	-30
18.213	-39	18.213	24	18.213	11		18.213	8	18.213	-6	18.213	-12
18.226	-17	18.226	31	18.226	23		18.226	24	18.226	-13	18.226	17
18.239	-11	18.239	22	18.239	-6		18.239	13	18.239	9	18.239	32
18.252	7	18.252	0	18.252	-8		18.252	2	18.252	-13	18.252	31
18.265	34	18.265	23	18.265	-3		18.265	-15	18.265	-37	18.265	24
18.278	37	18.278	53	18.278	14		18.278	-1	18.278	-26	18.278	10
18.291	-3	18.291	44	18.291	8		18.291	9	18.291	-17	18.291	13
18.304	-26	18.304	34	18.304	-1		18.304	20	18.304	-14	18.304	3
18.317	-49	18.317	34	18.317	-23		18.317	17	18.317	14	18.317	-20
18.33	-45	18.33	35	18.33	-11		18.33	38	18.33	20	18.33	-6
18.343	-32	18.343	16	18.343	0		18.343	33	18.343	0	18.343	30
18.356	-15	18.356	-10	18.356	9		18.356	21	18.356	-19	18.356	20
18.369	-15	18.369	-15	18.369	30		18.369	-12	18.369	-34	18.369	-11
18.382	-10	18.382	-3	18.382	35		18.382	-22	18.382	-18	18.382	-5
18.395	-23	18.395	15	18.395	27		18.395	-27	18.395	11	18.395	16
18.408	-31	18.408	28	18.408	4		18.408	-23	18.408	34	18.408	13
18.421	-5	18.421	27	18.421	-4		18.421	2	18.421	26	18.421	-6
18.434	25	18.434	29	18.434	-2		18.434	15	18.434	41	18.434	-8
18.447	13	18.447	25	18.447	6		18.447	3	18.447	34	18.447	-5
18.46	-12	18.46	8	18.46	10		18.46	-13	18.46	21	18.46	22
18.473	-9	18.473	4	18.473	15		18.473	1	18.473	9	18.473	38
18.486	-8	18.486	19	18.486	30		18.486	22	18.486	12	18.486	22
18.499	-4	18.499	12	18.499	14		18.499	35	18.499	11	18.499	0
18.512	-9	18.512	3	18.512	6		18.512	16	18.512	11	18.512	17
18.525	-14	18.525	1	18.525	6		18.525	21	18.525	-2	18.525	13
18.538	-17	18.538	-1	18.538	36		18.538	24	18.538	-8	18.538	1
18.551	-13	18.551	22	18.551	29		18.551	22	18.551	-3	18.551	13
18.564	-13	18.564	39	18.564	18		18.564	5	18.564	-5	18.564	26
18.577	-3	18.577	26	18.577	7		18.577	8	18.577	-11	18.577	1
18.59	10	18.59	1	18.59	9		18.59	-1	18.59	-6	18.59	-18
18.603	-2	18.603	1	18.603	-5		18.603	11	18.603	-20	18.603	-12
18.616	-9	18.616	9	18.616	-12		18.616	25	18.616	-31	18.616	18
18.629	-1	18.629	17	18.629	-2		18.629	29	18.629	-22	18.629	25
18.642	4	18.642	11	18.642	6		18.642	16	18.642	-2	18.642	3
18.655	-5	18.655	11	18.655	-3		18.655	24	18.655	-4	18.655	-13
18.668	-9	18.668	23	18.668	-14		18.668	34	18.668	2	18.668	-3
18.681	-22	18.681	41	18.681	-3		18.681	29	18.681	24	18.681	14
18.694	-33	18.694	27	18.694	17		18.694	17	18.694	28	18.694	20
18.707	-25	18.707	5	18.707	23		18.707	8	18.707	10	18.707	21
18.72	-14	18.72	6	18.72	12		18.72	11	18.72	-8	18.72	6
18.733	-20	18.733	30	18.733	-9		18.733	12	18.733	-18	18.733	-1
18.746	-33	18.746	37	18.746	-11		18.746	4	18.746	-16	18.746	-4
18.759	-28	18.759	25	18.759	6		18.759	1	18.759	-6	18.759	-9
18.772	-15	18.772	7	18.772	13		18.772	8	18.772	0	18.772	2
18.785	-7	18.785	0	18.785	4		18.785	15	18.785	1	18.785	31
18.798	-14	18.798	5	18.798	7		18.798	13	18.798	-10	18.798	39
18.811	-25	18.811	12	18.811	28		18.811	15	18.811	-26	18.811	13
18.824	-22	18.824	12	18.824	37		18.824	12	18.824	-19	18.824	-11
18.837	-2	18.837	9	18.837	15		18.837	3	18.837	2	18.837	-16
18.85	15	18.85	8	18.85	-3		18.85	-1	18.85	3	18.85	4
18.863	4	18.863	6	18.863	0		18.863	3	18.863	-14	18.863	27
18.876	-15	18.876	0	18.876	7		18.876	18	18.876	-16	18.876	27
18.889	-13	18.889	-8	18.889	10		18.889	37	18.889	-2	18.889	15
18.902	7	18.902	-2	18.902	19		18.902	35	18.902	9	18.902	3
18.915	14	18.915	12	18.915	33		18.915	17	18.915	11	18.915	-2
18.928	0	18.928	6	18.928	34		18.928	9	18.928	6	18.928	1
18.941	-4	18.941	2	18.941	18		18.941	7	18.941	2	18.941	7
18.954	3	18.954	34	18.954	-2		18.954	-5	18.954	7	18.954	14
18.967	-2	18.967	45	18.967	-6		18.967	-15	18.967	7	18.967	17
18.98	-28	18.98	7	18.98	-2		18.98	-18	18.98	-1	18.98	20
18.993	-26	18.993	-27	18.993	8		18.993	-11	18.993	-3	18.993	14
19.006	5	19.006	-17	19.006	19		19.006	-9	19.006	3	19.006	8
19.019	23	19.019	10	19.019	33		19.019	-17	19.019	0	19.019	0
19.032	11	19.032	15	19.032	41		19.032	-14	19.032	1	19.032	-9
19.045	5	19.045	6	19.045	40		19.045	3	19.045	2	19.045	-8
19.058	8	19.058	9	19.058	24		19.058	6	19.058	8	19.058	-5
19.071	3	19.071	14	19.071	13		19.071	4	19.071	8	19.071	-4
19.084	-1	19.084	2	19.084	11		19.084	3	19.084	-14	19.084	-7
19.097	-3	19.097	-10	19.097	-1		19.097	5	19.097	-22	19.097	20
19.11	5	19.11	-10	19.11	-9		19.11	23	19.11	-13	19.11	41
19.123	15	19.123	-11	19.123	10		19.123	25	19.123	-11	19.123	30
19.136	22	19.136	0	19.136	20		19.136	-20	19.136	-5	19.136	-4
19.149	16	19.149	9	19.149	13		19.149	-41	19.149	-3	19.149	-2
19.162	13	19.162	3	19.162	14		19.162	2	19.162	-14	19.162	24
19.175	9	19.175	8	19.175	13		19.175	-3	19.175	-20	19.175	24
19.188	-3	19.188	15	19.188	12		19.188	-18	19.188	-10	19.188	-6
19.201	4	19.201	12	19.201	39		19.201	16	19.201	-11	19.201	7
19.214	26	19.214	4	19.214	45		19.214	39	19.214	-11	19.214	43
19.227	19	19.227	-1	19.227	29		19.227	4	19.227	-15	19.227	35
19.24	-3	19.24	-4	19.24	13		19.24	2	19.24	-9	19.24	-14
19.253	-20	19.253	9	19.253	7		19.253	18	19.253	-6	19.253	-23
19.266	-26	19.266	27	19.266	13		19.266	19	19.266	-22	19.266	2
19.279	-18	19.279	15	19.279	38		19.279	3	19.279	-25	19.279	20
19.292	-18	19.292	5	19.292	36		19.292	0	19.292	-2	19.292	17
19.305	-11	19.305	-4	19.305	2		19.305	-5	19.305	5	19.305	16
19.318	0	19.318	14	19.318	-14		19.318	11	19.318	-11	19.318	20
19.331	7	19.331	22	19.331	14		19.331	7	19.331	-13	19.331	14
19.344	-10	19.344	15	19.344	20		19.344	24	19.344	5	19.344	21
19.357	-15	19.357	-2	19.357	-11		19.357	24	19.357	18	19.357	17
19.37	9	19.37	27	19.37	-9		19.37	30	19.37	7	19.37	-6
19.383	12	19.383	41	19.383	24		19.383	3	19.383	-4	19.383	-14
19.396	-6	19.396	36	19.396	34		19.396	9	19.396	2	19.396	8
19.409	-16	19.409	35	19.409	11		19.409	13	19.409	29	19.409	8
19.422	8	19.422	43	19.422	0		19.422	22	19.422	15	19.422	4
19.435	-5	19.435	18	19.435	5		19.435	-1	19.435	-2	19.435	20
19.448	-14	19.448	-3	19.448	15		19.448	4	19.448	-15	19.448	36
19.461	1	19.461	25	19.461	15		19.461	9	19.461	-7	19.461	31
19.474	27	19.474	33	19.474	16		19.474	24	19.474	-14	19.474	7
19.487	19	19.487	22	19.487	-2		19.487	24	19.487	0	19.487	-9
19.5	17	19.5	-12	19.5	-4		19.5	17	19.5	-5	19.5	14
19.513	13	19.513	-12	19.513	-1		19.513	-5	19.513	-9	19.513	37
19.526	5	19.526	-6	19.526	-6		19.526	-5	19.526	-8	19.526	20
19.539	-10	19.539	-4	19.539	3		19.539	10	19.539	0	19.539	-14
19.552	-4	19.552	-2	19.552	9		19.552	28	19.552	-2	19.552	4
19.565	-30	19.565	4	19.565	3		19.565	36	19.565	9	19.565	12
19.578	-10	19.578	3	19.578	20		19.578	23	19.578	19	19.578	20
19.591	18	19.591	-19	19.591	46		19.591	16	19.591	9	19.591	9
19.604	15	19.604	-9	19.604	39		19.604	19	19.604	-4	19.604	-2
19.617	-16	19.617	-11	19.617	6		19.617	31	19.617	-13	19.617	-13
19.63	-2	19.63	-3	19.63	-31		19.63	29	19.63	-22	19.63	1
19.643	-1	19.643	-5	19.643	-44		19.643	29	19.643	-21	19.643	-14
19.656	-8	19.656	4	19.656	-10		19.656	20	19.656	4	19.656	-18
19.669	-9	19.669	16	19.669	9		19.669	25	19.669	30	19.669	11
19.682	-18	19.682	30	19.682	2		19.682	33	19.682	5	19.682	12
19.695	-22	19.695	22	19.695	-2		19.695	38	19.695	4	19.695	-1
19.708	-18	19.708	20	19.708	12		19.708	25	19.708	3	19.708	9
19.721	-8	19.721	5	19.721	13		19.721	14	19.721	5	19.721	1
19.734	-18	19.734	2	19.734	1		19.734	8	19.734	-15	19.734	-6
19.747	6	19.747	14	19.747	1		19.747	3	19.747	6	19.747	3
19.76	3	19.76	16	19.76	8		19.76	12	19.76	17	19.76	20
19.773	4	19.773	9	19.773	26		19.773	21	19.773	19	19.773	5
19.786	5	19.786	12	19.786	30		19.786	7	19.786	-17	19.786	10
19.799	15	19.799	10	19.799	2		19.799	-15	19.799	-21	19.799	19
19.812	9	19.812	2	19.812	-28		19.812	-24	19.812	21	19.812	18
19.825	1	19.825	4	19.825	-13		19.825	-9	19.825	33	19.825	3
19.838	2	19.838	4	19.838	19		19.838	3	19.838	21	19.838	1
19.851	6	19.851	11	19.851	29		19.851	15	19.851	8	19.851	4
19.864	2	19.864	12	19.864	34		19.864	14	19.864	8	19.864	-10
19.877	-10	19.877	13	19.877	31		19.877	14	19.877	-7	19.877	-1
19.89	1	19.89	11	19.89	15		19.89	0	19.89	4	19.89	18
19.903	12	19.903	12	19.903	1		19.903	14	19.903	20	19.903	27
19.916	26	19.916	-6	19.916	-16		19.916	32	19.916	19	19.916	24
19.929	35	19.929	-1	19.929	-10		19.929	22	19.929	-6	19.929	30
19.942	16	19.942	23	19.942	8		19.942	6	19.942	-9	19.942	12
19.955	-8	19.955	29	19.955	21		19.955	13	19.955	5	19.955	-2
19.968	-20	19.968	9	19.968	21		19.968	22	19.968	7	19.968	5
19.981	-14	19.981	11	19.981	16		19.981	30	19.981	10	19.981	21
19.994	-10	19.994	12	19.994	-6		19.994	29	19.994	18	19.994	17
20.007	0	20.007	-4	20.007	-6		20.007	16	20.007	19	20.007	7
20.02	9	20.02	-8	20.02	21		20.02	4	20.02	20	20.02	3
20.033	12	20.033	-4	20.033	27		20.033	6	20.033	11	20.033	7
20.046	1	20.046	4	20.046	10		20.046	18	20.046	10	20.046	-1
20.059	7	20.059	20	20.059	2		20.059	30	20.059	18	20.059	-2
20.072	11	20.072	24	20.072	17		20.072	19	20.072	15	20.072	13
20.085	8	20.085	12	20.085	30		20.085	-8	20.085	-2	20.085	25
20.098	8	20.098	9	20.098	35		20.098	-29	20.098	-6	20.098	23
20.111	5	20.111	6	20.111	37		20.111	-21	20.111	-4	20.111	10
20.124	-3	20.124	7	20.124	40		20.124	6	20.124	-13	20.124	1
20.137	9	20.137	8	20.137	43		20.137	37	20.137	-16	20.137	7
20.15	25	20.15	3	20.15	42		20.15	51	20.15	-8	20.15	18
20.163	13	20.163	-4	20.163	42		20.163	38	20.163	0	20.163	18
20.176	-6	20.176	1	20.176	38		20.176	11	20.176	13	20.176	17
20.189	-9	20.189	2	20.189	29		20.189	7	20.189	29	20.189	19
20.202	-10	20.202	0	20.202	21		20.202	21	20.202	25	20.202	24
20.215	2	20.215	1	20.215	18		20.215	13	20.215	16	20.215	26
20.228	28	20.228	-1	20.228	8		20.228	2	20.228	30	20.228	21
20.241	20	20.241	-8	20.241	0		20.241	11	20.241	34	20.241	17
20.254	-13	20.254	-20	20.254	0		20.254	13	20.254	13	20.254	10
20.267	-12	20.267	-14	20.267	5		20.267	-3	20.267	6	20.267	15
20.28	4	20.28	10	20.28	20		20.28	-9	20.28	12	20.28	21
20.293	4	20.293	17	20.293	23		20.293	-1	20.293	10	20.293	12
20.306	18	20.306	3	20.306	20		20.306	12	20.306	-3	20.306	-8
20.319	30	20.319	-12	20.319	28		20.319	26	20.319	-2	20.319	-6
20.332	23	20.332	-7	20.332	42		20.332	21	20.332	9	20.332	6
20.345	10	20.345	5	20.345	30		20.345	4	20.345	23	20.345	17
20.358	4	20.358	25	20.358	10		20.358	-3	20.358	29	20.358	19
20.371	-6	20.371	26	20.371	3		20.371	8	20.371	27	20.371	11
20.384	-6	20.384	7	20.384	28		20.384	15	20.384	11	20.384	15
20.397	5	20.397	-6	20.397	31		20.397	13	20.397	4	20.397	18
20.41	12	20.41	9	20.41	14		20.41	14	20.41	14	20.41	18
20.423	10	20.423	15	20.423	11		20.423	21	20.423	20	20.423	16
20.436	4	20.436	9	20.436	24		20.436	11	20.436	16	20.436	4
20.449	10	20.449	2	20.449	25		20.449	1	20.449	2	20.449	-18
20.462	27	20.462	6	20.462	35		20.462	-6	20.462	-16	20.462	-16
20.475	46	20.475	12	20.475	29		20.475	-13	20.475	-15	20.475	2
20.488	43	20.488	16	20.488	25		20.488	-11	20.488	3	20.488	13
20.501	6	20.501	5	20.501	24		20.501	18	20.501	8	20.501	12
20.514	-7	20.514	8	20.514	27		20.514	26	20.514	4	20.514	4
20.527	13	20.527	15	20.527	23		20.527	11	20.527	-5	20.527	11
20.54	24	20.54	14	20.54	36		20.54	2	20.54	-5	20.54	21
20.553	2	20.553	16	20.553	29		20.553	9	20.553	0	20.553	15
20.566	3	20.566	25	20.566	0		20.566	22	20.566	12	20.566	8
20.579	0	20.579	5	20.579	6		20.579	34	20.579	11	20.579	41
20.592	6	20.592	-15	20.592	40		20.592	26	20.592	9	20.592	54
20.605	11	20.605	-3	20.605	60		20.605	-4	20.605	13	20.605	27
20.618	19	20.618	4	20.618	41		20.618	-10	20.618	17	20.618	4
20.631	-5	20.631	-1	20.631	43		20.631	-5	20.631	18	20.631	27
20.644	-7	20.644	4	20.644	45		20.644	-6	20.644	15	20.644	19
20.657	18	20.657	10	20.657	42		20.657	-20	20.657	10	20.657	4
20.67	39	20.67	1	20.67	10		20.67	-23	20.67	1	20.67	0
20.683	21	20.683	6	20.683	3		20.683	-3	20.683	18	20.683	23
20.696	9	20.696	19	20.696	6		20.696	23	20.696	15	20.696	28
20.709	18	20.709	23	20.709	17		20.709	16	20.709	10	20.709	14
20.722	27	20.722	14	20.722	12		20.722	7	20.722	9	20.722	-24
20.735	23	20.735	-4	20.735	30		20.735	16	20.735	20	20.735	-21
20.748	4	20.748	-20	20.748	34		20.748	27	20.748	4	20.748	3
20.761	-8	20.761	-13	20.761	15		20.761	25	20.761	10	20.761	15
20.774	1	20.774	12	20.774	-29		20.774	15	20.774	-9	20.774	6
20.787	12	20.787	19	20.787	-6		20.787	-4	20.787	-3	20.787	14
20.8	-5	20.8	3	20.8	24		20.8	14	20.8	0	20.8	10
20.813	-6	20.813	0	20.813	13		20.813	9	20.813	25	20.813	-8
20.826	10	20.826	15	20.826	-2		20.826	-5	20.826	2	20.826	-9
20.839	20	20.839	20	20.839	18		20.839	-11	20.839	-2	20.839	5
20.852	7	20.852	16	20.852	25		20.852	5	20.852	-7	20.852	7
20.865	4	20.865	9	20.865	16		20.865	14	20.865	-6	20.865	5
20.878	2	20.878	5	20.878	24		20.878	45	20.878	-12	20.878	12
20.891	7	20.891	5	20.891	29		20.891	40	20.891	10	20.891	3
20.904	9	20.904	-5	20.904	30		20.904	13	20.904	18	20.904	10
20.917	-1	20.917	-24	20.917	29		20.917	-2	20.917	6	20.917	9
20.93	21	20.93	-8	20.93	24		20.93	23	20.93	12	20.93	19
20.943	29	20.943	5	20.943	19		20.943	36	20.943	19	20.943	24
20.956	19	20.956	8	20.956	35		20.956	27	20.956	8	20.956	40
20.969	10	20.969	13	20.969	31		20.969	-7	20.969	9	20.969	54
20.982	33	20.982	14	20.982	23		20.982	-2	20.982	35	20.982	42
20.995	31	20.995	-15	20.995	27		20.995	12	20.995	15	20.995	2
21.008	17	21.008	-19	21.008	35		21.008	26	21.008	-2	21.008	-12
21.021	0	21.021	11	21.021	34		21.021	12	21.021	14	21.021	19
21.034	-5	21.034	38	21.034	38		21.034	-10	21.034	18	21.034	30
21.047	17	21.047	17	21.047	9		21.047	-21	21.047	-1	21.047	18
21.06	18	21.06	-11	21.06	-17		21.06	-9	21.06	-2	21.06	11
21.073	13	21.073	-13	21.073	2		21.073	-9	21.073	8	21.073	24
21.086	3	21.086	8	21.086	20		21.086	1	21.086	12	21.086	25
21.099	6	21.099	23	21.099	25		21.099	20	21.099	22	21.099	-1
21.112	13	21.112	22	21.112	18		21.112	17	21.112	11	21.112	-24
21.125	25	21.125	-7	21.125	11		21.125	10	21.125	-7	21.125	-8
21.138	8	21.138	-32	21.138	10		21.138	13	21.138	-6	21.138	21
21.151	0	21.151	-33	21.151	27		21.151	28	21.151	9	21.151	28
21.164	0	21.164	-9	21.164	25		21.164	27	21.164	16	21.164	30
21.177	-1	21.177	16	21.177	5		21.177	11	21.177	12	21.177	48
21.19	0	21.19	25	21.19	-4		21.19	-2	21.19	16	21.19	44
21.203	26	21.203	25	21.203	18		21.203	8	21.203	14	21.203	32
21.216	24	21.216	30	21.216	30		21.216	14	21.216	17	21.216	31
21.229	6	21.229	19	21.229	6		21.229	7	21.229	15	21.229	31
21.242	-12	21.242	2	21.242	-5		21.242	-1	21.242	11	21.242	13
21.255	-9	21.255	9	21.255	10		21.255	-6	21.255	7	21.255	10
21.268	-2	21.268	28	21.268	29		21.268	2	21.268	10	21.268	17
21.281	6	21.281	6	21.281	38		21.281	8	21.281	12	21.281	14
21.294	-8	21.294	-14	21.294	43		21.294	3	21.294	10	21.294	10
21.307	-17	21.307	4	21.307	31		21.307	3	21.307	14	21.307	22
21.32	3	21.32	34	21.32	15		21.32	3	21.32	26	21.32	30
21.333	20	21.333	25	21.333	0		21.333	-6	21.333	19	21.333	31
21.346	17	21.346	20	21.346	1		21.346	-15	21.346	-3	21.346	24
21.359	14	21.359	21	21.359	13		21.359	-10	21.359	-12	21.359	29
21.372	12	21.372	4	21.372	23		21.372	4	21.372	3	21.372	33
21.385	17	21.385	-18	21.385	25		21.385	16	21.385	19	21.385	22
21.398	35	21.398	-4	21.398	28		21.398	16	21.398	22	21.398	3
21.411	27	21.411	22	21.411	18		21.411	20	21.411	20	21.411	-7
21.424	0	21.424	33	21.424	14		21.424	24	21.424	23	21.424	-10
21.437	1	21.437	26	21.437	20		21.437	9	21.437	14	21.437	0
21.45	10	21.45	18	21.45	34		21.45	-9	21.45	-2	21.45	17
21.463	2	21.463	19	21.463	41		21.463	-9	21.463	-1	21.463	17
21.476	-6	21.476	14	21.476	32		21.476	6	21.476	14	21.476	17
21.489	6	21.489	2	21.489	16		21.489	20	21.489	23	21.489	26
21.502	30	21.502	0	21.502	15		21.502	15	21.502	23	21.502	39
21.515	43	21.515	9	21.515	31		21.515	-3	21.515	25	21.515	44
21.528	30	21.528	3	21.528	39		21.528	-6	21.528	25	21.528	37
21.541	2	21.541	-8	21.541	32		21.541	14	21.541	10	21.541	29
21.554	3	21.554	-12	21.554	12		21.554	41	21.554	-7	21.554	27
21.567	24	21.567	-12	21.567	4		21.567	40	21.567	1	21.567	36
21.58	33	21.58	-3	21.58	10		21.58	28	21.58	24	21.58	42
21.593	36	21.593	14	21.593	21		21.593	38	21.593	36	21.593	32
21.606	22	21.606	21	21.606	30		21.606	52	21.606	24	21.606	11
21.619	-16	21.619	10	21.619	24		21.619	38	21.619	0	21.619	0
21.632	-39	21.632	9	21.632	1		21.632	9	21.632	-8	21.632	4
21.645	-10	21.645	4	21.645	3		21.645	10	21.645	5	21.645	20
21.658	10	21.658	5	21.658	33		21.658	29	21.658	13	21.658	43
21.671	6	21.671	18	21.671	41		21.671	27	21.671	7	21.671	34
21.684	-10	21.684	28	21.684	26		21.684	9	21.684	4	21.684	8
21.697	-10	21.697	23	21.697	7		21.697	6	21.697	10	21.697	-7
21.71	8	21.71	15	21.71	6		21.71	15	21.71	10	21.71	-2
21.723	28	21.723	10	21.723	15		21.723	17	21.723	16	21.723	7
21.736	20	21.736	2	21.736	18		21.736	11	21.736	25	21.736	9
21.749	1	21.749	13	21.749	16		21.749	5	21.749	33	21.749	8
21.762	-5	21.762	33	21.762	26		21.762	5	21.762	23	21.762	14
21.775	-4	21.775	24	21.775	33		21.775	12	21.775	7	21.775	21
21.788	6	21.788	-3	21.788	18		21.788	16	21.788	1	21.788	22
21.801	19	21.801	-12	21.801	-2		21.801	14	21.801	6	21.801	32
21.814	8	21.814	6	21.814	0		21.814	23	21.814	6	21.814	47
21.827	-11	21.827	13	21.827	14		21.827	21	21.827	-3	21.827	53
21.84	0	21.84	5	21.84	24		21.84	4	21.84	11	21.84	44
21.853	5	21.853	0	21.853	23		21.853	0	21.853	30	21.853	29
21.866	-4	21.866	10	21.866	33		21.866	20	21.866	27	21.866	28
21.879	4	21.879	26	21.879	36		21.879	10	21.879	28	21.879	20
21.892	1	21.892	23	21.892	28		21.892	5	21.892	49	21.892	3
21.905	-20	21.905	21	21.905	11		21.905	-8	21.905	51	21.905	10
21.918	-36	21.918	33	21.918	13		21.918	1	21.918	15	21.918	24
21.931	-1	21.931	39	21.931	14		21.931	1	21.931	-10	21.931	15
21.944	6	21.944	17	21.944	18		21.944	17	21.944	-18	21.944	4
21.957	-2	21.957	16	21.957	42		21.957	7	21.957	-6	21.957	26
21.97	-19	21.97	10	21.97	60		21.97	11	21.97	10	21.97	39
21.983	4	21.983	1	21.983	36		21.983	-1	21.983	3	21.983	45
21.996	21	21.996	2	21.996	12		21.996	11	21.996	-20	21.996	27
22.009	17	22.009	19	22.009	12		22.009	18	22.009	-39	22.009	9
22.022	11	22.022	6	22.022	13		22.022	20	22.022	-16	22.022	1
22.035	23	22.035	1	22.035	38		22.035	9	22.035	23	22.035	23
22.048	16	22.048	6	22.048	42		22.048	12	22.048	17	22.048	36
22.061	-18	22.061	18	22.061	16		22.061	9	22.061	11	22.061	39
22.074	-28	22.074	26	22.074	-8		22.074	10	22.074	10	22.074	25
22.087	2	22.087	23	22.087	13		22.087	8	22.087	15	22.087	14
22.1	8	22.1	17	22.1	19		22.1	9	22.1	-5	22.1	23
22.113	-10	22.113	0	22.113	6		22.113	-1	22.113	-2	22.113	37
22.126	-13	22.126	-8	22.126	-13		22.126	-8	22.126	-12	22.126	25
22.139	-7	22.139	-15	22.139	-3		22.139	1	22.139	-4	22.139	17
22.152	10	22.152	-4	22.152	39		22.152	12	22.152	2	22.152	4
22.165	8	22.165	-5	22.165	50		22.165	9	22.165	20	22.165	-10
22.178	11	22.178	-2	22.178	19		22.178	1	22.178	23	22.178	6
22.191	1	22.191	5	22.191	7		22.191	23	22.191	17	22.191	41
22.204	10	22.204	9	22.204	18		22.204	34	22.204	11	22.204	33
22.217	12	22.217	-4	22.217	17		22.217	32	22.217	11	22.217	12
22.23	29	22.23	-8	22.23	18		22.23	19	22.23	9	22.23	3
22.243	22	22.243	12	22.243	26		22.243	12	22.243	-11	22.243	18
22.256	9	22.256	22	22.256	28		22.256	15	22.256	-17	22.256	36
22.269	19	22.269	18	22.269	20		22.269	28	22.269	16	22.269	39
22.282	29	22.282	10	22.282	23		22.282	21	22.282	23	22.282	3
22.295	24	22.295	22	22.295	23		22.295	12	22.295	7	22.295	-4
22.308	6	22.308	22	22.308	37		22.308	34	22.308	11	22.308	16
22.321	0	22.321	12	22.321	30		22.321	40	22.321	16	22.321	15
22.334	-7	22.334	5	22.334	18		22.334	23	22.334	4	22.334	-3
22.347	-7	22.347	31	22.347	10		22.347	15	22.347	4	22.347	1
22.36	-1	22.36	47	22.36	20		22.36	7	22.36	6	22.36	15
22.373	13	22.373	30	22.373	16		22.373	6	22.373	38	22.373	14
22.386	-1	22.386	8	22.386	9		22.386	11	22.386	53	22.386	24
22.399	-22	22.399	5	22.399	8		22.399	37	22.399	31	22.399	26
22.412	-17	22.412	4	22.412	6		22.412	27	22.412	9	22.412	14
22.425	4	22.425	0	22.425	8		22.425	16	22.425	5	22.425	5
22.438	6	22.438	-1	22.438	8		22.438	5	22.438	-2	22.438	9
22.451	-1	22.451	3	22.451	17		22.451	19	22.451	6	22.451	11
22.464	0	22.464	10	22.464	10		22.464	32	22.464	11	22.464	1
22.477	9	22.477	16	22.477	2		22.477	54	22.477	-2	22.477	-14
22.49	-9	22.49	0	22.49	5		22.49	54	22.49	-20	22.49	-12
22.503	-22	22.503	-2	22.503	31		22.503	39	22.503	-22	22.503	22
22.516	-13	22.516	16	22.516	21		22.516	33	22.516	10	22.516	25
22.529	10	22.529	21	22.529	1		22.529	30	22.529	27	22.529	8
22.542	10	22.542	9	22.542	-4		22.542	18	22.542	23	22.542	7
22.555	12	22.555	14	22.555	10		22.555	16	22.555	26	22.555	23
22.568	7	22.568	25	22.568	14		22.568	18	22.568	25	22.568	12
22.581	1	22.581	13	22.581	20		22.581	20	22.581	8	22.581	6
22.594	-5	22.594	0	22.594	36		22.594	16	22.594	0	22.594	11
22.607	2	22.607	4	22.607	31		22.607	11	22.607	8	22.607	23
22.62	-2	22.62	11	22.62	10		22.62	3	22.62	13	22.62	28
22.633	-9	22.633	14	22.633	6		22.633	7	22.633	5	22.633	23
22.646	-4	22.646	-2	22.646	6		22.646	3	22.646	-9	22.646	17
22.659	8	22.659	-13	22.659	3		22.659	-5	22.659	-7	22.659	28
22.672	16	22.672	-8	22.672	5		22.672	-3	22.672	14	22.672	34
22.685	17	22.685	6	22.685	14		22.685	16	22.685	29	22.685	26
22.698	9	22.698	8	22.698	14		22.698	40	22.698	26	22.698	20
22.711	-1	22.711	6	22.711	9		22.711	38	22.711	19	22.711	17
22.724	1	22.724	15	22.724	-3		22.724	20	22.724	10	22.724	11
22.737	-1	22.737	25	22.737	12		22.737	7	22.737	9	22.737	11
22.75	-8	22.75	33	22.75	37		22.75	11	22.75	18	22.75	25
22.763	8	22.763	30	22.763	36		22.763	11	22.763	23	22.763	35
22.776	24	22.776	21	22.776	3		22.776	14	22.776	13	22.776	30
22.789	12	22.789	7	22.789	-27		22.789	17	22.789	18	22.789	21
22.802	-11	22.802	0	22.802	-21		22.802	21	22.802	39	22.802	23
22.815	-13	22.815	11	22.815	2		22.815	23	22.815	37	22.815	31
22.828	3	22.828	32	22.828	11		22.828	21	22.828	16	22.828	36
22.841	6	22.841	33	22.841	15		22.841	22	22.841	-4	22.841	33
22.854	-3	22.854	28	22.854	25		22.854	26	22.854	-14	22.854	21
22.867	-7	22.867	39	22.867	16		22.867	25	22.867	-13	22.867	13
22.88	-3	22.88	30	22.88	4		22.88	10	22.88	3	22.88	16
22.893	-1	22.893	-4	22.893	9		22.893	9	22.893	25	22.893	27
22.906	-4	22.906	-28	22.906	21		22.906	27	22.906	37	22.906	37
22.919	-1	22.919	-10	22.919	24		22.919	33	22.919	33	22.919	28
22.932	5	22.932	12	22.932	17		22.932	18	22.932	28	22.932	7
22.945	14	22.945	18	22.945	12		22.945	10	22.945	18	22.945	-4
22.958	16	22.958	16	22.958	23		22.958	3	22.958	-1	22.958	1
22.971	10	22.971	20	22.971	24		22.971	-8	22.971	-7	22.971	3
22.984	1	22.984	6	22.984	3		22.984	-12	22.984	-6	22.984	-2
22.997	-12	22.997	-5	22.997	-7		22.997	-3	22.997	-6	22.997	-11
23.01	-15	23.01	12	23.01	17		23.01	9	23.01	8	23.01	-7
23.023	-10	23.023	26	23.023	18		23.023	25	23.023	22	23.023	-6
23.036	-11	23.036	16	23.036	1		23.036	15	23.036	17	23.036	12
23.049	-21	23.049	10	23.049	4		23.049	2	23.049	15	23.049	32
23.062	-5	23.062	19	23.062	17		23.062	10	23.062	2	23.062	28
23.075	4	23.075	21	23.075	13		23.075	29	23.075	-12	23.075	9
23.088	5	23.088	20	23.088	10		23.088	24	23.088	-9	23.088	15
23.101	3	23.101	14	23.101	23		23.101	26	23.101	5	23.101	21
23.114	5	23.114	11	23.114	36		23.114	20	23.114	12	23.114	1
23.127	12	23.127	6	23.127	30		23.127	14	23.127	9	23.127	-15
23.14	12	23.14	20	23.14	10		23.14	22	23.14	1	23.14	-8
23.153	14	23.153	14	23.153	-1		23.153	47	23.153	10	23.153	15
23.166	12	23.166	-2	23.166	14		23.166	42	23.166	11	23.166	30
23.179	7	23.179	-20	23.179	15		23.179	15	23.179	-6	23.179	34
23.192	-12	23.192	-4	23.192	6		23.192	-7	23.192	5	23.192	31
23.205	-13	23.205	9	23.205	-2		23.205	1	23.205	25	23.205	21
23.218	-12	23.218	9	23.218	4		23.218	14	23.218	20	23.218	13
23.231	4	23.231	-11	23.231	4		23.231	15	23.231	22	23.231	1
23.244	3	23.244	-16	23.244	10		23.244	4	23.244	20	23.244	-10
23.257	-5	23.257	-24	23.257	27		23.257	1	23.257	-7	23.257	-3
23.27	-6	23.27	-8	23.27	27		23.27	7	23.27	-11	23.27	28
23.283	-1	23.283	16	23.283	24		23.283	16	23.283	24	23.283	32
23.296	0	23.296	27	23.296	21		23.296	-6	23.296	35	23.296	31
23.309	20	23.309	13	23.309	11		23.309	-10	23.309	22	23.309	37
23.322	35	23.322	29	23.322	-18		23.322	1	23.322	26	23.322	35
23.335	25	23.335	15	23.335	-2		23.335	23	23.335	35	23.335	17
23.348	21	23.348	5	23.348	0		23.348	11	23.348	20	23.348	15
23.361	21	23.361	11	23.361	-27		23.361	4	23.361	10	23.361	26
23.374	-11	23.374	37	23.374	-23		23.374	-11	23.374	1	23.374	30
23.387	-27	23.387	28	23.387	16		23.387	5	23.387	-13	23.387	34
23.4	-12	23.4	28	23.4	26		23.4	10	23.4	-19	23.4	46
23.413	-9	23.413	8	23.413	17		23.413	6	23.413	-8	23.413	35
23.426	-15	23.426	3	23.426	35		23.426	4	23.426	-1	23.426	12
23.439	7	23.439	11	23.439	30		23.439	11	23.439	-1	23.439	25
23.452	9	23.452	11	23.452	19		23.452	21	23.452	-18	23.452	41
23.465	-4	23.465	2	23.465	14		23.465	9	23.465	8	23.465	22
23.478	-12	23.478	2	23.478	36		23.478	-10	23.478	22	23.478	-4
23.491	-3	23.491	-8	23.491	32		23.491	-19	23.491	8	23.491	4
23.504	1	23.504	-20	23.504	20		23.504	6	23.504	-11	23.504	15
23.517	9	23.517	-1	23.517	20		23.517	23	23.517	-4	23.517	23
23.53	9	23.53	3	23.53	20		23.53	20	23.53	-11	23.53	17
23.543	16	23.543	19	23.543	-6		23.543	0	23.543	-6	23.543	0
23.556	6	23.556	35	23.556	-10		23.556	3	23.556	24	23.556	-10
23.569	6	23.569	26	23.569	10		23.569	22	23.569	23	23.569	18
23.582	-1	23.582	-5	23.582	9		23.582	28	23.582	6	23.582	19
23.595	-1	23.595	-3	23.595	-4		23.595	2	23.595	-17	23.595	14
23.608	5	23.608	2	23.608	-8		23.608	-23	23.608	-9	23.608	7
23.621	23	23.621	1	23.621	12		23.621	-5	23.621	-6	23.621	19
23.634	30	23.634	-2	23.634	13		23.634	23	23.634	6	23.634	16
23.647	20	23.647	-11	23.647	16		23.647	17	23.647	11	23.647	23
23.66	13	23.66	-23	23.66	16		23.66	-8	23.66	28	23.66	21
23.673	-4	23.673	-24	23.673	20		23.673	2	23.673	22	23.673	30
23.686	-21	23.686	-8	23.686	3		23.686	9	23.686	3	23.686	15
23.699	-10	23.699	-1	23.699	-1		23.699	0	23.699	-7	23.699	-6
23.712	15	23.712	7	23.712	6		23.712	-2	23.712	1	23.712	-1
23.725	10	23.725	12	23.725	10		23.725	12	23.725	-3	23.725	13
23.738	0	23.738	9	23.738	12		23.738	10	23.738	-5	23.738	6
23.751	-2	23.751	10	23.751	-3		23.751	-5	23.751	5	23.751	-3
23.764	-5	23.764	4	23.764	-1		23.764	-9	23.764	17	23.764	-9
23.777	0	23.777	6	23.777	8		23.777	3	23.777	19	23.777	-13
23.79	6	23.79	8	23.79	15		23.79	12	23.79	18	23.79	1
23.803	-3	23.803	15	23.803	13		23.803	1	23.803	10	23.803	18
23.816	-12	23.816	-11	23.816	28		23.816	5	23.816	2	23.816	4
23.829	-5	23.829	-20	23.829	21		23.829	21	23.829	-4	23.829	-11
23.842	-6	23.842	-32	23.842	19		23.842	26	23.842	0	23.842	-6
23.855	-10	23.855	-13	23.855	21		23.855	15	23.855	2	23.855	-11
23.868	0	23.868	16	23.868	20		23.868	16	23.868	-3	23.868	-20
23.881	14	23.881	25	23.881	17		23.881	25	23.881	-20	23.881	-3
23.894	0	23.894	3	23.894	26		23.894	21	23.894	-26	23.894	18
23.907	-5	23.907	-16	23.907	8		23.907	10	23.907	-11	23.907	15
23.92	9	23.92	-13	23.92	-10		23.92	4	23.92	-1	23.92	9
23.933	9	23.933	-17	23.933	7		23.933	5	23.933	-9	23.933	7
23.946	5	23.946	-25	23.946	22		23.946	11	23.946	-13	23.946	7
23.959	6	23.959	-16	23.959	9		23.959	15	23.959	-7	23.959	7
23.972	6	23.972	2	23.972	7		23.972	5	23.972	-9	23.972	12
23.985	-9	23.985	-8	23.985	21		23.985	-9	23.985	-11	23.985	20
23.998	-6	23.998	-25	23.998	19		23.998	-5	23.998	1	23.998	32
24.011	-6	24.011	-17	24.011	12		24.011	5	24.011	3	24.011	34
24.024	-15	24.024	-6	24.024	7		24.024	13	24.024	-3	24.024	20
24.037	-1	24.037	-4	24.037	7		24.037	10	24.037	2	24.037	7
24.05	33	24.05	-2	24.05	7		24.05	-3	24.05	6	24.05	4
24.063	33	24.063	4	24.063	-4		24.063	-10	24.063	-2	24.063	2
24.076	11	24.076	6	24.076	-10		24.076	-4	24.076	-9	24.076	4
24.089	5	24.089	4	24.089	7		24.089	3	24.089	0	24.089	15
24.102	5	24.102	-2	24.102	22		24.102	0	24.102	11	24.102	22
24.115	-7	24.115	-9	24.115	20		24.115	1	24.115	5	24.115	20
24.128	-20	24.128	-10	24.128	18		24.128	17	24.128	-16	24.128	17
24.141	-18	24.141	-4	24.141	18		24.141	37	24.141	-16	24.141	12
24.154	0	24.154	2	24.154	17		24.154	37	24.154	6	24.154	5
24.167	23	24.167	2	24.167	11		24.167	17	24.167	0	24.167	6
24.18	22	24.18	-8	24.18	3		24.18	18	24.18	-28	24.18	10
24.193	-2	24.193	-9	24.193	4		24.193	32	24.193	-28	24.193	10
24.206	-7	24.206	15	24.206	7		24.206	13	24.206	-6	24.206	15
24.219	7	24.219	30	24.219	-2		24.219	-9	24.219	-5	24.219	23
24.232	-2	24.232	18	24.232	-14		24.232	-9	24.232	-7	24.232	16
24.245	-25	24.245	-1	24.245	-7		24.245	-2	24.245	1	24.245	2
24.258	-8	24.258	-4	24.258	11		24.258	5	24.258	0	24.258	9
24.271	24	24.271	-4	24.271	12		24.271	3	24.271	-14	24.271	31
24.284	28	24.284	5	24.284	-5		24.284	-2	24.284	-19	24.284	41
24.297	16	24.297	16	24.297	-17		24.297	3	24.297	1	24.297	35
24.31	11	24.31	12	24.31	-13		24.31	13	24.31	11	24.31	6
24.323	9	24.323	-2	24.323	1		24.323	9	24.323	1	24.323	-18
24.336	4	24.336	-10	24.336	8		24.336	18	24.336	-5	24.336	-20
24.349	9	24.349	-3	24.349	10		24.349	31	24.349	13	24.349	-19
24.362	11	24.362	8	24.362	13		24.362	32	24.362	19	24.362	-12
24.375	4	24.375	6	24.375	19		24.375	14	24.375	12	24.375	14
24.388	0	24.388	0	24.388	28		24.388	2	24.388	9	24.388	23
24.401	9	24.401	2	24.401	19		24.401	-9	24.401	8	24.401	-1
24.414	2	24.414	-1	24.414	-6		24.414	-4	24.414	-12	24.414	-6
24.427	-16	24.427	-7	24.427	-14		24.427	11	24.427	-33	24.427	11
24.44	-4	24.44	4	24.44	9		24.44	29	24.44	-26	24.44	25
24.453	10	24.453	12	24.453	20		24.453	23	24.453	-8	24.453	26
24.466	7	24.466	5	24.466	3		24.466	9	24.466	-9	24.466	16
24.479	8	24.479	-7	24.479	-3		24.479	-1	24.479	-10	24.479	5
24.492	-1	24.492	-13	24.492	6		24.492	0	24.492	-4	24.492	2
24.505	-1	24.505	-2	24.505	11		24.505	8	24.505	-1	24.505	13
24.518	10	24.518	4	24.518	-5		24.518	3	24.518	-7	24.518	22
24.531	-2	24.531	1	24.531	4		24.531	2	24.531	10	24.531	9
24.544	-19	24.544	-1	24.544	7		24.544	2	24.544	12	24.544	-5
24.557	-12	24.557	0	24.557	6		24.557	9	24.557	-2	24.557	6
24.57	-1	24.57	-11	24.57	10		24.57	-1	24.57	-19	24.57	17
24.583	-20	24.583	-30	24.583	9		24.583	9	24.583	-17	24.583	16
24.596	-19	24.596	-18	24.596	-14		24.596	13	24.596	-12	24.596	11
24.609	4	24.609	5	24.609	-5		24.609	23	24.609	-25	24.609	-2
24.622	13	24.622	9	24.622	23		24.622	17	24.622	-30	24.622	-3
24.635	12	24.635	-18	24.635	26		24.635	23	24.635	-15	24.635	8
24.648	1	24.648	-9	24.648	15		24.648	8	24.648	-1	24.648	18
24.661	-11	24.661	-6	24.661	12		24.661	4	24.661	-17	24.661	-3
24.674	-9	24.674	1	24.674	-4		24.674	-7	24.674	-22	24.674	-10
24.687	20	24.687	-1	24.687	-21		24.687	-1	24.687	-13	24.687	-5
24.7	4	24.7	-2	24.7	-1		24.7	5	24.7	5	24.7	5
24.713	-9	24.713	-20	24.713	6		24.713	9	24.713	9	24.713	5
24.726	2	24.726	-12	24.726	-15		24.726	-5	24.726	-5	24.726	29
24.739	19	24.739	3	24.739	-30		24.739	21	24.739	-2	24.739	42
24.752	23	24.752	10	24.752	2		24.752	35	24.752	19	24.752	28
24.765	17	24.765	31	24.765	6		24.765	21	24.765	20	24.765	3
24.778	-9	24.778	11	24.778	-7		24.778	-3	24.778	-1	24.778	-6
24.791	-4	24.791	-12	24.791	-21		24.791	20	24.791	-9	24.791	-23
24.804	9	24.804	-14	24.804	-9		24.804	23	24.804	-6	24.804	-11
24.817	-12	24.817	13	24.817	-9		24.817	34	24.817	-4	24.817	12
24.83	-17	24.83	5	24.83	-4		24.83	9	24.83	-19	24.83	33
24.843	13	24.843	-9	24.843	2		24.843	-5	24.843	-26	24.843	23
24.856	24	24.856	-7	24.856	15		24.856	9	24.856	-29	24.856	17
24.869	-8	24.869	13	24.869	10		24.869	21	24.869	-12	24.869	2
24.882	-11	24.882	9	24.882	5		24.882	0	24.882	4	24.882	-3
24.895	4	24.895	-10	24.895	18		24.895	-3	24.895	7	24.895	11
24.908	3	24.908	-11	24.908	19		24.908	24	24.908	-3	24.908	17
24.921	-9	24.921	-3	24.921	0		24.921	18	24.921	-6	24.921	18
24.934	22	24.934	-11	24.934	-7		24.934	2	24.934	-1	24.934	20
24.947	28	24.947	-8	24.947	2		24.947	-8	24.947	1	24.947	16
24.96	5	24.96	3	24.96	-4		24.96	1	24.96	-2	24.96	-3
24.973	-13	24.973	6	24.973	1		24.973	1	24.973	-11	24.973	-4
24.986	9	24.986	-1	24.986	1		24.986	-1	24.986	2	24.986	-1
24.999	6	24.999	13	24.999	-3		24.999	1	24.999	3	24.999	5
25.012	-10	25.012	22	25.012	7		25.012	7	25.012	5	25.012	13
25.025	-11	25.025	13	25.025	20		25.025	7	25.025	8	25.025	29
25.038	2	25.038	5	25.038	7		25.038	6	25.038	5	25.038	25
25.051	9	25.051	10	25.051	1		25.051	3	25.051	-22	25.051	19
25.064	3	25.064	4	25.064	0		25.064	11	25.064	-21	25.064	11
25.077	17	25.077	-4	25.077	5		25.077	27	25.077	-3	25.077	6
25.09	28	25.09	-4	25.09	4		25.09	17	25.09	3	25.09	1
25.103	43	25.103	5	25.103	-1		25.103	-11	25.103	-2	25.103	-5
25.116	32	25.116	9	25.116	-11		25.116	-16	25.116	2	25.116	-4
25.129	15	25.129	13	25.129	-4		25.129	11	25.129	2	25.129	5
25.142	-9	25.142	6	25.142	-4		25.142	17	25.142	-2	25.142	5
25.155	-26	25.155	-6	25.155	-7		25.155	19	25.155	-8	25.155	-3
25.168	-30	25.168	2	25.168	-7		25.168	12	25.168	10	25.168	2
25.181	-4	25.181	11	25.181	-2		25.181	4	25.181	20	25.181	7
25.194	20	25.194	0	25.194	14		25.194	-11	25.194	7	25.194	9
25.207	23	25.207	4	25.207	31		25.207	-6	25.207	-7	25.207	13
25.22	9	25.22	23	25.22	29		25.22	1	25.22	5	25.22	1
25.233	3	25.233	16	25.233	15		25.233	2	25.233	9	25.233	-14
25.246	2	25.246	-3	25.246	13		25.246	0	25.246	8	25.246	-7
25.259	4	25.259	6	25.259	10		25.259	1	25.259	1	25.259	3
25.272	7	25.272	17	25.272	15		25.272	6	25.272	-23	25.272	14
25.285	9	25.285	1	25.285	29		25.285	7	25.285	-35	25.285	17
25.298	5	25.298	-8	25.298	37		25.298	19	25.298	-9	25.298	19
25.311	-3	25.311	6	25.311	20		25.311	28	25.311	12	25.311	29
25.324	-9	25.324	13	25.324	-6		25.324	16	25.324	3	25.324	19
25.337	-14	25.337	0	25.337	-10		25.337	-1	25.337	0	25.337	-6
25.35	-6	25.35	-14	25.35	-6		25.35	5	25.35	10	25.35	0
25.363	6	25.363	-4	25.363	-2		25.363	9	25.363	3	25.363	26
25.376	4	25.376	29	25.376	4		25.376	-6	25.376	4	25.376	30
25.389	-4	25.389	36	25.389	19		25.389	-4	25.389	15	25.389	26
25.402	3	25.402	18	25.402	24		25.402	17	25.402	6	25.402	10
25.415	9	25.415	9	25.415	15		25.415	18	25.415	-6	25.415	-12
25.428	5	25.428	5	25.428	0		25.428	-2	25.428	2	25.428	-13
25.441	6	25.441	6	25.441	-6		25.441	-2	25.441	12	25.441	4
25.454	9	25.454	5	25.454	6		25.454	22	25.454	4	25.454	16
25.467	8	25.467	-7	25.467	8		25.467	27	25.467	-11	25.467	17
25.48	14	25.48	-3	25.48	-10		25.48	21	25.48	-10	25.48	18
25.493	27	25.493	12	25.493	-17		25.493	25	25.493	4	25.493	7
25.506	25	25.506	12	25.506	3		25.506	26	25.506	2	25.506	-4
25.519	10	25.519	11	25.519	18		25.519	9	25.519	-12	25.519	15
25.532	4	25.532	14	25.532	16		25.532	-9	25.532	-3	25.532	35
25.545	6	25.545	13	25.545	13		25.545	-8	25.545	16	25.545	16
25.558	13	25.558	14	25.558	8		25.558	5	25.558	15	25.558	-1
25.571	16	25.571	17	25.571	-6		25.571	20	25.571	-2	25.571	16
25.584	5	25.584	14	25.584	-17		25.584	13	25.584	-18	25.584	38
25.597	-11	25.597	12	25.597	-16		25.597	0	25.597	-22	25.597	33
25.61	-18	25.61	20	25.61	-6		25.61	2	25.61	-18	25.61	21
25.623	-7	25.623	19	25.623	15		25.623	14	25.623	-8	25.623	2
25.636	11	25.636	9	25.636	26		25.636	7	25.636	-8	25.636	-12
25.649	10	25.649	4	25.649	27		25.649	-2	25.649	-8	25.649	-19
25.662	-1	25.662	7	25.662	16		25.662	4	25.662	-12	25.662	-8
25.675	6	25.675	6	25.675	18		25.675	8	25.675	-11	25.675	14
25.688	8	25.688	0	25.688	26		25.688	7	25.688	3	25.688	23
25.701	-2	25.701	4	25.701	37		25.701	-4	25.701	13	25.701	10
25.714	5	25.714	17	25.714	14		25.714	5	25.714	3	25.714	-15
25.727	6	25.727	23	25.727	-4		25.727	6	25.727	-3	25.727	-12
25.74	7	25.74	25	25.74	-3		25.74	-3	25.74	0	25.74	12
25.753	20	25.753	30	25.753	6		25.753	11	25.753	3	25.753	16
25.766	16	25.766	40	25.766	6		25.766	29	25.766	5	25.766	-11
25.779	-13	25.779	44	25.779	11		25.779	27	25.779	-7	25.779	-23
25.792	-10	25.792	52	25.792	6		25.792	13	25.792	-21	25.792	-6
25.805	4	25.805	38	25.805	9		25.805	28	25.805	-11	25.805	13
25.818	-1	25.818	4	25.818	6		25.818	22	25.818	11	25.818	16
25.831	0	25.831	-18	25.831	3		25.831	26	25.831	10	25.831	13
25.844	0	25.844	-15	25.844	8		25.844	8	25.844	15	25.844	12
25.857	5	25.857	-5	25.857	11		25.857	14	25.857	23	25.857	26
25.87	4	25.87	16	25.87	-4		25.87	2	25.87	18	25.87	34
25.883	-1	25.883	15	25.883	-7		25.883	1	25.883	-6	25.883	29
25.896	-2	25.896	2	25.896	6		25.896	-6	25.896	-6	25.896	32
25.909	15	25.909	20	25.909	12		25.909	11	25.909	6	25.909	30
25.922	13	25.922	22	25.922	15		25.922	13	25.922	14	25.922	3
25.935	3	25.935	2	25.935	5		25.935	16	25.935	14	25.935	0
25.948	10	25.948	-7	25.948	3		25.948	15	25.948	-11	25.948	11
25.961	25	25.961	8	25.961	9		25.961	4	25.961	-28	25.961	-1
25.974	16	25.974	16	25.974	6		25.974	-2	25.974	-16	25.974	-19
25.987	-8	25.987	32	25.987	-25		25.987	9	25.987	11	25.987	-12
26	-29	26	21	26	-28		26	32	26	-8	26	-17
26.013	-17	26.013	9	26.013	-12		26.013	24	26.013	-7	26.013	-19
26.026	-6	26.026	12	26.026	3		26.026	6	26.026	8	26.026	8
26.039	-18	26.039	18	26.039	8		26.039	9	26.039	9	26.039	19
26.052	-28	26.052	16	26.052	26		26.052	31	26.052	5	26.052	13
26.065	-22	26.065	16	26.065	38		26.065	28	26.065	24	26.065	10
26.078	-6	26.078	17	26.078	22		26.078	4	26.078	18	26.078	6
26.091	-12	26.091	6	26.091	20		26.091	-2	26.091	-20	26.091	3
26.104	-30	26.104	14	26.104	25		26.104	1	26.104	-20	26.104	11
26.117	-32	26.117	36	26.117	28		26.117	6	26.117	4	26.117	11
26.13	1	26.13	19	26.13	10		26.13	16	26.13	38	26.13	-9
26.143	-2	26.143	-11	26.143	12		26.143	10	26.143	16	26.143	-3
26.156	-20	26.156	2	26.156	1		26.156	5	26.156	11	26.156	12
26.169	-13	26.169	22	26.169	1		26.169	8	26.169	1	26.169	15
26.182	-4	26.182	7	26.182	-9		26.182	0	26.182	22	26.182	8
26.195	5	26.195	0	26.195	4		26.195	-5	26.195	13	26.195	4
26.208	19	26.208	5	26.208	29		26.208	11	26.208	23	26.208	10
26.221	14	26.221	18	26.221	29		26.221	16	26.221	8	26.221	-7
26.234	-9	26.234	27	26.234	5		26.234	4	26.234	13	26.234	-15
26.247	-17	26.247	28	26.247	17		26.247	23	26.247	29	26.247	-12
26.26	-1	26.26	14	26.26	33		26.26	24	26.26	52	26.26	4
26.273	7	26.273	-8	26.273	28		26.273	17	26.273	31	26.273	-1
26.286	17	26.286	6	26.286	15		26.286	-2	26.286	-8	26.286	6
26.299	6	26.299	21	26.299	19		26.299	23	26.299	-26	26.299	17
26.312	-7	26.312	13	26.312	13		26.312	20	26.312	-19	26.312	15
26.325	-17	26.325	-5	26.325	3		26.325	16	26.325	-9	26.325	4
26.338	-7	26.338	2	26.338	-7		26.338	9	26.338	-4	26.338	6
26.351	4	26.351	-1	26.351	-8		26.351	17	26.351	4	26.351	12
26.364	9	26.364	-4	26.364	-12		26.364	2	26.364	0	26.364	5
26.377	2	26.377	11	26.377	-7		26.377	5	26.377	2	26.377	2
26.39	-9	26.39	28	26.39	-2		26.39	14	26.39	6	26.39	5
26.403	-1	26.403	18	26.403	8		26.403	-6	26.403	1	26.403	10
26.416	16	26.416	-5	26.416	15		26.416	-26	26.416	-20	26.416	10
26.429	11	26.429	-4	26.429	6		26.429	-2	26.429	-28	26.429	11
26.442	-16	26.442	17	26.442	-5		26.442	23	26.442	-23	26.442	14
26.455	-27	26.455	26	26.455	7		26.455	26	26.455	5	26.455	24
26.468	-11	26.468	16	26.468	18		26.468	6	26.468	37	26.468	22
26.481	1	26.481	3	26.481	23		26.481	-6	26.481	27	26.481	19
26.494	-1	26.494	-2	26.494	16		26.494	-12	26.494	-10	26.494	13
26.507	-6	26.507	7	26.507	5		26.507	0	26.507	-17	26.507	7
26.52	-12	26.52	19	26.52	-2		26.52	-5	26.52	-6	26.52	-3
26.533	-21	26.533	26	26.533	6		26.533	-3	26.533	-14	26.533	-10
26.546	-13	26.546	23	26.546	17		26.546	12	26.546	-22	26.546	-4
26.559	9	26.559	11	26.559	30		26.559	27	26.559	-4	26.559	14
26.572	13	26.572	7	26.572	29		26.572	24	26.572	8	26.572	19
26.585	0	26.585	19	26.585	16		26.585	21	26.585	3	26.585	5
26.598	-6	26.598	25	26.598	13		26.598	21	26.598	10	26.598	-8
26.611	3	26.611	16	26.611	20		26.611	17	26.611	22	26.611	-1
26.624	14	26.624	12	26.624	13		26.624	8	26.624	13	26.624	16
26.637	23	26.637	18	26.637	-5		26.637	8	26.637	-2	26.637	14
26.65	29	26.65	26	26.65	-5		26.65	7	26.65	1	26.65	2
26.663	22	26.663	31	26.663	7		26.663	-4	26.663	10	26.663	12
26.676	8	26.676	23	26.676	24		26.676	-13	26.676	4	26.676	23
26.689	10	26.689	18	26.689	29		26.689	1	26.689	-8	26.689	32
26.702	20	26.702	22	26.702	24		26.702	18	26.702	-9	26.702	41
26.715	22	26.715	19	26.715	21		26.715	12	26.715	4	26.715	38
26.728	17	26.728	8	26.728	23		26.728	9	26.728	29	26.728	30
26.741	3	26.741	2	26.741	20		26.741	26	26.741	48	26.741	32
26.754	-6	26.754	19	26.754	14		26.754	31	26.754	43	26.754	32
26.767	11	26.767	46	26.767	6		26.767	25	26.767	28	26.767	16
26.78	27	26.78	56	26.78	1		26.78	33	26.78	23	26.78	3
26.793	18	26.793	54	26.793	8		26.793	35	26.793	18	26.793	10
26.806	13	26.806	48	26.806	15		26.806	25	26.806	21	26.806	24
26.819	15	26.819	50	26.819	29		26.819	18	26.819	28	26.819	13
26.832	1	26.832	59	26.832	37		26.832	25	26.832	20	26.832	-1
26.845	-5	26.845	55	26.845	35		26.845	35	26.845	21	26.845	4
26.858	0	26.858	30	26.858	22		26.858	36	26.858	35	26.858	12
26.871	4	26.871	13	26.871	21		26.871	34	26.871	39	26.871	26
26.884	9	26.884	23	26.884	19		26.884	29	26.884	31	26.884	44
26.897	12	26.897	26	26.897	28		26.897	26	26.897	35	26.897	43
26.91	7	26.91	24	26.91	45		26.91	34	26.91	46	26.91	47
26.923	12	26.923	30	26.923	36		26.923	34	26.923	40	26.923	48
26.936	5	26.936	37	26.936	22		26.936	23	26.936	9	26.936	41
26.949	-9	26.949	37	26.949	29		26.949	17	26.949	0	26.949	40
26.962	0	26.962	34	26.962	45		26.962	20	26.962	30	26.962	56
26.975	28	26.975	37	26.975	52		26.975	20	26.975	51	26.975	63
26.988	32	26.988	42	26.988	69		26.988	25	26.988	41	26.988	53
27.001	22	27.001	47	27.001	72		27.001	20	27.001	45	27.001	51
27.014	21	27.014	37	27.014	56		27.014	39	27.014	53	27.014	58
27.027	25	27.027	57	27.027	56		27.027	63	27.027	49	27.027	70
27.04	20	27.04	76	27.04	59		27.04	58	27.04	28	27.04	56
27.053	16	27.053	75	27.053	66		27.053	45	27.053	12	27.053	47
27.066	12	27.066	44	27.066	55		27.066	53	27.066	5	27.066	36
27.079	12	27.079	52	27.079	62		27.079	51	27.079	24	27.079	30
27.092	31	27.092	55	27.092	71		27.092	41	27.092	40	27.092	39
27.105	59	27.105	53	27.105	86		27.105	30	27.105	47	27.105	35
27.118	69	27.118	66	27.118	70		27.118	25	27.118	52	27.118	32
27.131	45	27.131	89	27.131	57		27.131	38	27.131	63	27.131	35
27.144	16	27.144	82	27.144	53		27.144	63	27.144	57	27.144	56
27.157	9	27.157	69	27.157	52		27.157	76	27.157	44	27.157	72
27.17	30	27.17	72	27.17	29		27.17	79	27.17	37	27.17	81
27.183	35	27.183	61	27.183	37		27.183	96	27.183	57	27.183	80
27.196	30	27.196	48	27.196	73		27.196	76	27.196	55	27.196	110
27.209	27	27.209	65	27.209	83		27.209	67	27.209	62	27.209	130
27.222	38	27.222	83	27.222	63		27.222	76	27.222	75	27.222	108
27.235	53	27.235	90	27.235	82		27.235	101	27.235	70	27.235	77
27.248	64	27.248	79	27.248	80		27.248	96	27.248	28	27.248	69
27.261	52	27.261	62	27.261	76		27.261	124	27.261	32	27.261	72
27.274	43	27.274	67	27.274	65		27.274	104	27.274	52	27.274	79
27.287	57	27.287	110	27.287	79		27.287	91	27.287	60	27.287	67
27.3	65	27.3	125	27.3	68		27.3	100	27.3	68	27.3	61
27.313	41	27.313	94	27.313	57		27.313	134	27.313	80	27.313	83
27.326	43	27.326	117	27.326	54		27.326	136	27.326	66	27.326	100
27.339	63	27.339	125	27.339	65		27.339	129	27.339	75	27.339	109
27.352	87	27.352	119	27.352	87		27.352	117	27.352	102	27.352	119
27.365	78	27.365	111	27.365	100		27.365	103	27.365	103	27.365	110
27.378	58	27.378	121	27.378	104		27.378	122	27.378	110	27.378	107
27.391	60	27.391	115	27.391	101		27.391	135	27.391	111	27.391	125
27.404	90	27.404	138	27.404	98		27.404	143	27.404	114	27.404	148
27.417	108	27.417	148	27.417	103		27.417	128	27.417	101	27.417	132
27.43	113	27.43	143	27.43	91		27.43	140	27.43	111	27.43	127
27.443	119	27.443	166	27.443	105		27.443	141	27.443	104	27.443	139
27.456	103	27.456	182	27.456	110		27.456	149	27.456	140	27.456	164
27.469	119	27.469	195	27.469	127		27.469	159	27.469	124	27.469	156
27.482	133	27.482	198	27.482	118		27.482	148	27.482	116	27.482	171
27.495	128	27.495	179	27.495	139		27.495	154	27.495	146	27.495	185
27.508	133	27.508	147	27.508	148		27.508	160	27.508	177	27.508	184
27.521	144	27.521	173	27.521	157		27.521	177	27.521	167	27.521	186
27.534	133	27.534	190	27.534	153		27.534	171	27.534	177	27.534	197
27.547	134	27.547	189	27.547	133		27.547	186	27.547	198	27.547	200
27.56	138	27.56	199	27.56	115		27.56	199	27.56	194	27.56	209
27.573	153	27.573	242	27.573	146		27.573	231	27.573	193	27.573	231
27.586	164	27.586	261	27.586	166		27.586	254	27.586	223	27.586	229
27.599	174	27.599	258	27.599	168		27.599	263	27.599	233	27.599	222
27.612	170	27.612	260	27.612	171		27.612	255	27.612	206	27.612	234
27.625	184	27.625	257	27.625	194		27.625	246	27.625	186	27.625	266
27.638	188	27.638	257	27.638	200		27.638	268	27.638	217	27.638	282
27.651	193	27.651	271	27.651	210		27.651	302	27.651	217	27.651	276
27.664	219	27.664	304	27.664	207		27.664	308	27.664	206	27.664	276
27.677	228	27.677	309	27.677	206		27.677	287	27.677	212	27.677	285
27.69	226	27.69	326	27.69	218		27.69	286	27.69	246	27.69	308
27.703	228	27.703	340	27.703	253		27.703	314	27.703	268	27.703	323
27.716	241	27.716	346	27.716	268		27.716	311	27.716	275	27.716	298
27.729	253	27.729	353	27.729	261		27.729	294	27.729	277	27.729	299
27.742	273	27.742	365	27.742	252		27.742	286	27.742	296	27.742	330
27.755	299	27.755	367	27.755	259		27.755	337	27.755	307	27.755	358
27.768	309	27.768	363	27.768	267		27.768	392	27.768	303	27.768	380
27.781	310	27.781	388	27.781	294		27.781	393	27.781	324	27.781	405
27.794	305	27.794	417	27.794	319		27.794	375	27.794	337	27.794	392
27.807	317	27.807	435	27.807	333		27.807	414	27.807	337	27.807	374
27.82	333	27.82	429	27.82	332		27.82	421	27.82	343	27.82	383
27.833	364	27.833	422	27.833	347		27.833	395	27.833	372	27.833	412
27.846	394	27.846	445	27.846	365		27.846	394	27.846	390	27.846	449
27.859	390	27.859	497	27.859	358		27.859	424	27.859	397	27.859	469
27.872	365	27.872	507	27.872	346		27.872	454	27.872	400	27.872	480
27.885	379	27.885	480	27.885	369		27.885	503	27.885	433	27.885	511
27.898	446	27.898	497	27.898	402		27.898	525	27.898	485	27.898	539
27.911	506	27.911	544	27.911	412		27.911	531	27.911	506	27.911	556
27.924	509	27.924	571	27.924	415		27.924	562	27.924	493	27.924	575
27.937	476	27.937	589	27.937	425		27.937	606	27.937	484	27.937	603
27.95	471	27.95	624	27.95	437		27.95	635	27.95	501	27.95	630
27.963	513	27.963	651	27.963	463		27.963	641	27.963	538	27.963	639
27.976	565	27.976	660	27.976	477		27.976	652	27.976	590	27.976	639
27.989	578	27.989	674	27.989	477		27.989	685	27.989	617	27.989	665
28.002	566	28.002	694	28.002	492		28.002	720	28.002	602	28.002	697
28.015	588	28.015	705	28.015	523		28.015	717	28.015	598	28.015	720
28.028	641	28.028	728	28.028	539		28.028	701	28.028	647	28.028	734
28.041	696	28.041	755	28.041	552		28.041	706	28.041	685	28.041	749
28.054	743	28.054	751	28.054	581		28.054	749	28.054	679	28.054	766
28.067	759	28.067	768	28.067	608		28.067	809	28.067	701	28.067	800
28.08	765	28.08	824	28.08	624		28.08	868	28.08	776	28.08	851
28.093	799	28.093	859	28.093	636		28.093	906	28.093	826	28.093	897
28.106	844	28.106	866	28.106	664		28.106	912	28.106	814	28.106	910
28.119	867	28.119	876	28.119	693		28.119	942	28.119	803	28.119	897
28.132	874	28.132	914	28.132	704		28.132	999	28.132	832	28.132	943
28.145	890	28.145	971	28.145	708		28.145	1031	28.145	866	28.145	1032
28.158	942	28.158	1025	28.158	735		28.158	1022	28.158	884	28.158	1084
28.171	1005	28.171	1047	28.171	760		28.171	1070	28.171	913	28.171	1070
28.184	1055	28.184	1062	28.184	766		28.184	1142	28.184	967	28.184	1098
28.197	1098	28.197	1100	28.197	782		28.197	1193	28.197	1011	28.197	1180
28.21	1141	28.21	1139	28.21	826		28.21	1214	28.21	1046	28.21	1228
28.223	1210	28.223	1177	28.223	854		28.223	1223	28.223	1095	28.223	1230
28.236	1285	28.236	1222	28.236	874		28.236	1260	28.236	1116	28.236	1259
28.249	1302	28.249	1273	28.249	918		28.249	1325	28.249	1139	28.249	1307
28.262	1320	28.262	1290	28.262	940		28.262	1369	28.262	1175	28.262	1356
28.275	1396	28.275	1301	28.275	945		28.275	1395	28.275	1201	28.275	1410
28.288	1424	28.288	1303	28.288	982		28.288	1429	28.288	1232	28.288	1423
28.301	1444	28.301	1331	28.301	1027		28.301	1449	28.301	1276	28.301	1422
28.314	1498	28.314	1380	28.314	1026		28.314	1512	28.314	1309	28.314	1468
28.327	1536	28.327	1449	28.327	1057		28.327	1591	28.327	1333	28.327	1502
28.34	1526	28.34	1492	28.34	1085		28.34	1650	28.34	1365	28.34	1541
28.353	1548	28.353	1505	28.353	1086		28.353	1648	28.353	1368	28.353	1596
28.366	1627	28.366	1512	28.366	1103		28.366	1663	28.366	1416	28.366	1651
28.379	1725	28.379	1559	28.379	1135		28.379	1727	28.379	1489	28.379	1658
28.392	1797	28.392	1577	28.392	1162		28.392	1774	28.392	1525	28.392	1705
28.405	1821	28.405	1602	28.405	1166		28.405	1764	28.405	1505	28.405	1744
28.418	1856	28.418	1636	28.418	1167		28.418	1759	28.418	1514	28.418	1746
28.431	1899	28.431	1682	28.431	1174		28.431	1824	28.431	1528	28.431	1705
28.444	1931	28.444	1657	28.444	1170		28.444	1872	28.444	1531	28.444	1731
28.457	1929	28.457	1645	28.457	1188		28.457	1857	28.457	1519	28.457	1800
28.47	1940	28.47	1672	28.47	1208		28.47	1805	28.47	1525	28.47	1856
28.483	1988	28.483	1720	28.483	1196		28.483	1835	28.483	1542	28.483	1831
28.496	2015	28.496	1673	28.496	1202		28.496	1864	28.496	1565	28.496	1737
28.509	2037	28.509	1602	28.509	1219		28.509	1867	28.509	1604	28.509	1732
28.522	2026	28.522	1602	28.522	1190		28.522	1864	28.522	1583	28.522	1802
28.535	2051	28.535	1636	28.535	1166		28.535	1853	28.535	1551	28.535	1834
28.548	2083	28.548	1616	28.548	1181		28.548	1819	28.548	1581	28.548	1820
28.561	2049	28.561	1551	28.561	1189		28.561	1848	28.561	1596	28.561	1823
28.574	1964	28.574	1582	28.574	1192		28.574	1843	28.574	1495	28.574	1806
28.587	2003	28.587	1602	28.587	1182		28.587	1772	28.587	1425	28.587	1800
28.6	2074	28.6	1586	28.6	1152		28.6	1737	28.6	1417	28.6	1761
28.613	2013	28.613	1547	28.613	1142		28.613	1714	28.613	1421	28.613	1734
28.626	1963	28.626	1529	28.626	1143		28.626	1693	28.626	1386	28.626	1734
28.639	1983	28.639	1489	28.639	1118		28.639	1657	28.639	1359	28.639	1693
28.652	2021	28.652	1489	28.652	1081		28.652	1641	28.652	1326	28.652	1622
28.665	1944	28.665	1492	28.665	1057		28.665	1580	28.665	1300	28.665	1602
28.678	1883	28.678	1436	28.678	1051		28.678	1538	28.678	1289	28.678	1527
28.691	1841	28.691	1425	28.691	1009		28.691	1476	28.691	1305	28.691	1480
28.704	1827	28.704	1334	28.704	990		28.704	1458	28.704	1260	28.704	1442
28.717	1745	28.717	1283	28.717	967		28.717	1426	28.717	1168	28.717	1417
28.73	1723	28.73	1244	28.73	937		28.73	1411	28.73	1127	28.73	1363
28.743	1668	28.743	1235	28.743	917		28.743	1330	28.743	1114	28.743	1375
28.756	1652	28.756	1198	28.756	903		28.756	1265	28.756	1071	28.756	1355
28.769	1614	28.769	1202	28.769	858		28.769	1231	28.769	1050	28.769	1285
28.782	1585	28.782	1174	28.782	828		28.782	1218	28.782	1038	28.782	1200
28.795	1487	28.795	1128	28.795	821		28.795	1157	28.795	1014	28.795	1240
28.808	1418	28.808	1079	28.808	811		28.808	1115	28.808	961	28.808	1251
28.821	1376	28.821	1028	28.821	759		28.821	1087	28.821	917	28.821	1164
28.834	1357	28.834	1028	28.834	721		28.834	1052	28.834	871	28.834	1060
28.847	1326	28.847	996	28.847	712		28.847	1037	28.847	832	28.847	1025
28.86	1282	28.86	939	28.86	751		28.86	1026	28.86	842	28.86	992
28.873	1239	28.873	911	28.873	712		28.873	982	28.873	838	28.873	971
28.886	1187	28.886	895	28.886	648		28.886	932	28.886	794	28.886	938
28.899	1177	28.899	865	28.899	594		28.899	898	28.899	757	28.899	906
28.912	1150	28.912	863	28.912	597		28.912	869	28.912	773	28.912	881
28.925	1053	28.925	858	28.925	573		28.925	838	28.925	730	28.925	847
28.938	985	28.938	801	28.938	575		28.938	802	28.938	661	28.938	786
28.951	958	28.951	731	28.951	574		28.951	770	28.951	631	28.951	738
28.964	919	28.964	688	28.964	544		28.964	735	28.964	618	28.964	740
28.977	851	28.977	664	28.977	498		28.977	733	28.977	612	28.977	730
28.99	836	28.99	620	28.99	469		28.99	720	28.99	615	28.99	680
29.003	829	29.003	598	29.003	449		29.003	691	29.003	576	29.003	634
29.016	777	29.016	590	29.016	434		29.016	640	29.016	532	29.016	613
29.029	698	29.029	564	29.029	438		29.029	618	29.029	513	29.029	614
29.042	655	29.042	548	29.042	434		29.042	569	29.042	507	29.042	618
29.055	663	29.055	566	29.055	430		29.055	536	29.055	472	29.055	614
29.068	661	29.068	573	29.068	405		29.068	536	29.068	453	29.068	594
29.081	627	29.081	525	29.081	380		29.081	560	29.081	442	29.081	563
29.094	567	29.094	476	29.094	348		29.094	536	29.094	420	29.094	535
29.107	526	29.107	473	29.107	336		29.107	480	29.107	372	29.107	529
29.12	525	29.12	499	29.12	336		29.12	466	29.12	337	29.12	493
29.133	537	29.133	492	29.133	334		29.133	463	29.133	330	29.133	443
29.146	508	29.146	476	29.146	304		29.146	436	29.146	341	29.146	430
29.159	466	29.159	439	29.159	290		29.159	410	29.159	356	29.159	444
29.172	458	29.172	401	29.172	298		29.172	413	29.172	333	29.172	444
29.185	462	29.185	382	29.185	304		29.185	402	29.185	311	29.185	418
29.198	435	29.198	387	29.198	284		29.198	385	29.198	312	29.198	395
29.211	418	29.211	373	29.211	265		29.211	356	29.211	313	29.211	380
29.224	410	29.224	347	29.224	262		29.224	355	29.224	295	29.224	371
29.237	377	29.237	321	29.237	268		29.237	368	29.237	290	29.237	354
29.25	328	29.25	320	29.25	270		29.25	346	29.25	287	29.25	353
29.263	320	29.263	326	29.263	264		29.263	316	29.263	270	29.263	341
29.276	343	29.276	323	29.276	241		29.276	327	29.276	240	29.276	306
29.289	363	29.289	314	29.289	221		29.289	331	29.289	227	29.289	282
29.302	356	29.302	295	29.302	223		29.302	299	29.302	239	29.302	277
29.315	321	29.315	261	29.315	225		29.315	260	29.315	251	29.315	270
29.328	276	29.328	242	29.328	204		29.328	245	29.328	244	29.328	250
29.341	274	29.341	240	29.341	180		29.341	255	29.341	225	29.341	241
29.354	288	29.354	249	29.354	175		29.354	253	29.354	215	29.354	244
29.367	255	29.367	262	29.367	173		29.367	234	29.367	219	29.367	260
29.38	220	29.38	263	29.38	160		29.38	219	29.38	210	29.38	266
29.393	233	29.393	244	29.393	153		29.393	210	29.393	182	29.393	249
29.406	250	29.406	221	29.406	143		29.406	214	29.406	169	29.406	226
29.419	226	29.419	213	29.419	123		29.419	224	29.419	171	29.419	207
29.432	193	29.432	209	29.432	113		29.432	211	29.432	173	29.432	202
29.445	186	29.445	193	29.445	128		29.445	189	29.445	168	29.445	199
29.458	199	29.458	179	29.458	162		29.458	192	29.458	155	29.458	198
29.471	192	29.471	185	29.471	170		29.471	204	29.471	138	29.471	177
29.484	167	29.484	192	29.484	145		29.484	198	29.484	137	29.484	152
29.497	173	29.497	171	29.497	126		29.497	173	29.497	149	29.497	138
29.51	189	29.51	144	29.51	123		29.51	162	29.51	163	29.51	155
29.523	173	29.523	136	29.523	105		29.523	156	29.523	146	29.523	161
29.536	141	29.536	142	29.536	91		29.536	136	29.536	119	29.536	156
29.549	129	29.549	144	29.549	99		29.549	117	29.549	123	29.549	146
29.562	131	29.562	137	29.562	95		29.562	144	29.562	136	29.562	155
29.575	130	29.575	131	29.575	80		29.575	163	29.575	127	29.575	169
29.588	132	29.588	129	29.588	78		29.588	154	29.588	105	29.588	183
29.601	115	29.601	147	29.601	83		29.601	139	29.601	91	29.601	146
29.614	107	29.614	145	29.614	87		29.614	138	29.614	86	29.614	114
29.627	105	29.627	129	29.627	99		29.627	128	29.627	94	29.627	106
29.64	102	29.64	123	29.64	100		29.64	110	29.64	79	29.64	119
29.653	86	29.653	121	29.653	88		29.653	104	29.653	68	29.653	129
29.666	89	29.666	103	29.666	88		29.666	109	29.666	85	29.666	138
29.679	93	29.679	87	29.679	93		29.679	127	29.679	94	29.679	104
29.692	105	29.692	104	29.692	89		29.692	117	29.692	66	29.692	83
29.705	105	29.705	119	29.705	71		29.705	100	29.705	59	29.705	98
29.718	96	29.718	106	29.718	75		29.718	77	29.718	71	29.718	113
29.731	94	29.731	90	29.731	72		29.731	83	29.731	65	29.731	94
29.744	94	29.744	86	29.744	54		29.744	89	29.744	69	29.744	90
29.757	78	29.757	91	29.757	43		29.757	90	29.757	83	29.757	85
29.77	83	29.77	79	29.77	71		29.77	65	29.77	81	29.77	86
29.783	80	29.783	85	29.783	84		29.783	71	29.783	70	29.783	104
29.796	73	29.796	84	29.796	66		29.796	63	29.796	58	29.796	106
29.809	76	29.809	91	29.809	61		29.809	53	29.809	47	29.809	78
29.822	93	29.822	70	29.822	65		29.822	71	29.822	42	29.822	53
29.835	83	29.835	73	29.835	56		29.835	93	29.835	57	29.835	79
29.848	83	29.848	75	29.848	42		29.848	76	29.848	59	29.848	74
29.861	91	29.861	77	29.861	46		29.861	56	29.861	58	29.861	64
29.874	93	29.874	64	29.874	35		29.874	80	29.874	35	29.874	58
29.887	58	29.887	65	29.887	31		29.887	103	29.887	24	29.887	62
29.9	36	29.9	68	29.9	45		29.9	116	29.9	30	29.9	43
29.913	35	29.913	70	29.913	48		29.913	95	29.913	66	29.913	39
29.926	66	29.926	65	29.926	37		29.926	70	29.926	61	29.926	72
29.939	83	29.939	76	29.939	33		29.939	61	29.939	31	29.939	96
29.952	94	29.952	85	29.952	37		29.952	65	29.952	26	29.952	66
29.965	76	29.965	69	29.965	35		29.965	47	29.965	52	29.965	54
29.978	54	29.978	40	29.978	39		29.978	49	29.978	47	29.978	51
29.991	42	29.991	51	29.991	16		29.991	68	29.991	24	29.991	58
30.004	48	30.004	48	30.004	32		30.004	60	30.004	23	30.004	55
30.017	38	30.017	36	30.017	50		30.017	55	30.017	28	30.017	81
30.03	50	30.03	29	30.03	69		30.03	74	30.03	32	30.03	67
30.043	68	30.043	50	30.043	41		30.043	68	30.043	32	30.043	71
30.056	66	30.056	45	30.056	26		30.056	38	30.056	28	30.056	57
30.069	51	30.069	46	30.069	2		30.069	35	30.069	15	30.069	46
30.082	60	30.082	40	30.082	7		30.082	46	30.082	11	30.082	39
30.095	46	30.095	48	30.095	9		30.095	46	30.095	24	30.095	44
30.108	29	30.108	27	30.108	25		30.108	43	30.108	29	30.108	51
30.121	41	30.121	25	30.121	20		30.121	33	30.121	22	30.121	68
30.134	65	30.134	39	30.134	7		30.134	42	30.134	35	30.134	55
30.147	66	30.147	42	30.147	5		30.147	37	30.147	46	30.147	34
30.16	42	30.16	15	30.16	31		30.16	38	30.16	33	30.16	25
30.173	42	30.173	4	30.173	20		30.173	38	30.173	14	30.173	35
30.186	63	30.186	17	30.186	14		30.186	42	30.186	33	30.186	33
30.199	78	30.199	21	30.199	3		30.199	38	30.199	33	30.199	37
30.212	58	30.212	35	30.212	17		30.212	42	30.212	26	30.212	41
30.225	32	30.225	46	30.225	24		30.225	34	30.225	15	30.225	49
30.238	6	30.238	47	30.238	39		30.238	11	30.238	24	30.238	46
30.251	20	30.251	19	30.251	18		30.251	-2	30.251	40	30.251	45
30.264	48	30.264	8	30.264	17		30.264	-2	30.264	42	30.264	29
30.277	47	30.277	30	30.277	7		30.277	14	30.277	35	30.277	24
30.29	42	30.29	47	30.29	1		30.29	35	30.29	30	30.29	46
30.303	41	30.303	36	30.303	-3		30.303	43	30.303	35	30.303	65
30.316	28	30.316	16	30.316	19		30.316	31	30.316	16	30.316	48
30.329	20	30.329	7	30.329	31		30.329	22	30.329	5	30.329	34
30.342	34	30.342	19	30.342	36		30.342	3	30.342	2	30.342	34
30.355	12	30.355	45	30.355	35		30.355	-5	30.355	-1	30.355	50
30.368	1	30.368	39	30.368	44		30.368	4	30.368	3	30.368	55
30.381	10	30.381	29	30.381	35		30.381	27	30.381	15	30.381	35
30.394	25	30.394	17	30.394	27		30.394	15	30.394	10	30.394	26
30.407	22	30.407	6	30.407	26		30.407	7	30.407	5	30.407	23
30.42	18	30.42	-1	30.42	24		30.42	20	30.42	31	30.42	23
30.433	8	30.433	15	30.433	28		30.433	14	30.433	56	30.433	29
30.446	20	30.446	18	30.446	51		30.446	-3	30.446	40	30.446	40
30.459	28	30.459	7	30.459	44		30.459	-2	30.459	15	30.459	37
30.472	24	30.472	2	30.472	15		30.472	14	30.472	11	30.472	34
30.485	21	30.485	14	30.485	-2		30.485	7	30.485	19	30.485	23
30.498	25	30.498	35	30.498	16		30.498	9	30.498	10	30.498	14
30.511	17	30.511	41	30.511	40		30.511	28	30.511	-9	30.511	5
30.524	4	30.524	26	30.524	46		30.524	37	30.524	-22	30.524	15
30.537	3	30.537	7	30.537	22		30.537	18	30.537	-22	30.537	33
30.55	15	30.55	2	30.55	6		30.55	17	30.55	-11	30.55	39
30.563	34	30.563	8	30.563	-4		30.563	35	30.563	3	30.563	27
30.576	33	30.576	10	30.576	-10		30.576	39	30.576	11	30.576	33
30.589	22	30.589	16	30.589	-4		30.589	23	30.589	19	30.589	37
30.602	14	30.602	21	30.602	9		30.602	12	30.602	18	30.602	21
30.615	17	30.615	14	30.615	6		30.615	13	30.615	-1	30.615	12
30.628	15	30.628	7	30.628	-7		30.628	24	30.628	-14	30.628	27
30.641	10	30.641	11	30.641	-5		30.641	24	30.641	1	30.641	38
30.654	13	30.654	11	30.654	7		30.654	12	30.654	19	30.654	35
30.667	22	30.667	2	30.667	25		30.667	6	30.667	25	30.667	33
30.68	29	30.68	-9	30.68	37		30.68	8	30.68	22	30.68	23
30.693	32	30.693	-11	30.693	15		30.693	18	30.693	13	30.693	16
30.706	27	30.706	5	30.706	-24		30.706	34	30.706	3	30.706	20
30.719	11	30.719	12	30.719	-31		30.719	40	30.719	0	30.719	15
30.732	0	30.732	7	30.732	-11		30.732	25	30.732	2	30.732	6
30.745	2	30.745	11	30.745	-4		30.745	5	30.745	-4	30.745	12
30.758	15	30.758	20	30.758	-4		30.758	-3	30.758	-3	30.758	20
30.771	24	30.771	23	30.771	10		30.771	0	30.771	14	30.771	20
30.784	18	30.784	27	30.784	35		30.784	12	30.784	18	30.784	20
30.797	6	30.797	22	30.797	36		30.797	21	30.797	-1	30.797	19
30.81	18	30.81	15	30.81	12		30.81	22	30.81	-7	30.81	30
30.823	38	30.823	17	30.823	8		30.823	21	30.823	10	30.823	49
30.836	30	30.836	19	30.836	14		30.836	26	30.836	25	30.836	40
30.849	13	30.849	22	30.849	8		30.849	30	30.849	14	30.849	4
30.862	11	30.862	20	30.862	-5		30.862	12	30.862	-12	30.862	-12
30.875	8	30.875	5	30.875	0		30.875	-6	30.875	-15	30.875	-9
30.888	-7	30.888	-9	30.888	-5		30.888	3	30.888	-13	30.888	1
30.901	-8	30.901	-6	30.901	-8		30.901	26	30.901	-12	30.901	11
30.914	6	30.914	-1	30.914	3		30.914	42	30.914	-6	30.914	20
30.927	15	30.927	1	30.927	20		30.927	42	30.927	-8	30.927	26
30.94	9	30.94	-4	30.94	19		30.94	18	30.94	-20	30.94	18
30.953	5	30.953	-4	30.953	-1		30.953	5	30.953	-12	30.953	-14
30.966	9	30.966	-6	30.966	-8		30.966	12	30.966	-1	30.966	-16
30.979	14	30.979	10	30.979	3		30.979	11	30.979	-1	30.979	8
30.992	16	30.992	23	30.992	22		30.992	11	30.992	-3	30.992	4
31.005	27	31.005	23	31.005	39		31.005	19	31.005	4	31.005	-5
31.018	34	31.018	7	31.018	39		31.018	1	31.018	2	31.018	17
31.031	22	31.031	8	31.031	20		31.031	0	31.031	3	31.031	18
31.044	6	31.044	11	31.044	12		31.044	21	31.044	6	31.044	-8
31.057	-4	31.057	6	31.057	15		31.057	38	31.057	18	31.057	-13
31.07	6	31.07	13	31.07	4		31.07	37	31.07	12	31.07	-2
31.083	4	31.083	28	31.083	1		31.083	32	31.083	2	31.083	13
31.096	-9	31.096	30	31.096	6		31.096	42	31.096	2	31.096	16
31.109	-32	31.109	12	31.109	1		31.109	43	31.109	17	31.109	9
31.122	-11	31.122	2	31.122	-1		31.122	25	31.122	10	31.122	12
31.135	29	31.135	1	31.135	9		31.135	1	31.135	-9	31.135	18
31.148	40	31.148	-6	31.148	4		31.148	20	31.148	-13	31.148	17
31.161	10	31.161	-2	31.161	6		31.161	52	31.161	-3	31.161	19
31.174	5	31.174	-9	31.174	17		31.174	47	31.174	-15	31.174	27
31.187	9	31.187	-3	31.187	18		31.187	30	31.187	-19	31.187	19
31.2	15	31.2	5	31.2	8		31.2	17	31.2	-18	31.2	7
31.213	6	31.213	26	31.213	19		31.213	12	31.213	-17	31.213	3
31.226	6	31.226	16	31.226	7		31.226	28	31.226	-17	31.226	20
31.239	6	31.239	9	31.239	6		31.239	35	31.239	-4	31.239	13
31.252	10	31.252	-7	31.252	11		31.252	25	31.252	1	31.252	-2
31.265	8	31.265	-8	31.265	8		31.265	8	31.265	-4	31.265	-5
31.278	27	31.278	-14	31.278	-13		31.278	8	31.278	-6	31.278	17
31.291	18	31.291	9	31.291	-4		31.291	4	31.291	-24	31.291	-4
31.304	4	31.304	16	31.304	7		31.304	17	31.304	-24	31.304	-1
31.317	-2	31.317	0	31.317	6		31.317	9	31.317	6	31.317	-13
31.33	38	31.33	-3	31.33	11		31.33	8	31.33	20	31.33	-5
31.343	38	31.343	6	31.343	7		31.343	15	31.343	-3	31.343	7
31.356	19	31.356	7	31.356	-7		31.356	40	31.356	-21	31.356	28
31.369	6	31.369	6	31.369	-5		31.369	33	31.369	-4	31.369	13
31.382	32	31.382	24	31.382	2		31.382	22	31.382	-3	31.382	16
31.395	23	31.395	17	31.395	-11		31.395	21	31.395	6	31.395	29
31.408	11	31.408	12	31.408	-22		31.408	21	31.408	-14	31.408	31
31.421	8	31.421	13	31.421	11		31.421	7	31.421	-5	31.421	27
31.434	16	31.434	9	31.434	17		31.434	24	31.434	-8	31.434	21
31.447	23	31.447	5	31.447	1		31.447	43	31.447	-15	31.447	4
31.46	24	31.46	-3	31.46	-18		31.46	37	31.46	-25	31.46	3
31.473	11	31.473	-11	31.473	-7		31.473	17	31.473	1	31.473	7
31.486	20	31.486	-25	31.486	-2		31.486	21	31.486	15	31.486	0
31.499	18	31.499	-11	31.499	-6		31.499	32	31.499	13	31.499	-16
31.512	21	31.512	-3	31.512	-10		31.512	20	31.512	14	31.512	6
31.525	10	31.525	-5	31.525	-10		31.525	-8	31.525	13	31.525	21
31.538	2	31.538	-4	31.538	6		31.538	1	31.538	-5	31.538	8
31.551	4	31.551	3	31.551	21		31.551	1	31.551	-15	31.551	-9
31.564	22	31.564	10	31.564	17		31.564	-6	31.564	1	31.564	6
31.577	23	31.577	20	31.577	-2		31.577	4	31.577	-1	31.577	14
31.59	22	31.59	13	31.59	-5		31.59	8	31.59	-17	31.59	14
31.603	16	31.603	4	31.603	4		31.603	12	31.603	-8	31.603	3
31.616	2	31.616	3	31.616	11		31.616	15	31.616	16	31.616	3
31.629	-9	31.629	18	31.629	13		31.629	7	31.629	16	31.629	7
31.642	-4	31.642	29	31.642	3		31.642	2	31.642	13	31.642	21
31.655	-3	31.655	33	31.655	19		31.655	18	31.655	11	31.655	23
31.668	6	31.668	27	31.668	33		31.668	33	31.668	3	31.668	17
31.681	13	31.681	16	31.681	24		31.681	31	31.681	-16	31.681	18
31.694	8	31.694	3	31.694	9		31.694	42	31.694	-8	31.694	20
31.707	-6	31.707	13	31.707	13		31.707	50	31.707	1	31.707	7
31.72	-3	31.72	39	31.72	7		31.72	45	31.72	7	31.72	-9
31.733	9	31.733	41	31.733	6		31.733	29	31.733	14	31.733	-7
31.746	4	31.746	30	31.746	0		31.746	36	31.746	19	31.746	0
31.759	-1	31.759	6	31.759	1		31.759	30	31.759	1	31.759	0
31.772	6	31.772	-14	31.772	-2		31.772	20	31.772	-3	31.772	-9
31.785	6	31.785	-10	31.785	8		31.785	30	31.785	-1	31.785	-11
31.798	-1	31.798	20	31.798	7		31.798	52	31.798	-7	31.798	0
31.811	3	31.811	34	31.811	7		31.811	55	31.811	-7	31.811	15
31.824	10	31.824	23	31.824	7		31.824	50	31.824	0	31.824	28
31.837	25	31.837	7	31.837	3		31.837	33	31.837	-2	31.837	30
31.85	44	31.85	10	31.85	0		31.85	18	31.85	-3	31.85	13
31.863	38	31.863	14	31.863	5		31.863	14	31.863	0	31.863	6
31.876	18	31.876	10	31.876	11		31.876	29	31.876	2	31.876	19
31.889	20	31.889	6	31.889	5		31.889	42	31.889	2	31.889	23
31.902	25	31.902	8	31.902	6		31.902	28	31.902	0	31.902	15
31.915	21	31.915	15	31.915	18		31.915	13	31.915	-6	31.915	10
31.928	13	31.928	38	31.928	22		31.928	29	31.928	0	31.928	13
31.941	19	31.941	44	31.941	15		31.941	47	31.941	16	31.941	31
31.954	33	31.954	21	31.954	11		31.954	35	31.954	13	31.954	48
31.967	37	31.967	6	31.967	19		31.967	21	31.967	-3	31.967	41
31.98	26	31.98	8	31.98	33		31.98	29	31.98	-3	31.98	26
31.993	19	31.993	15	31.993	35		31.993	39	31.993	12	31.993	23
32.006	28	32.006	22	32.006	24		32.006	35	32.006	23	32.006	24
32.019	37	32.019	31	32.019	27		32.019	27	32.019	21	32.019	22
32.032	40	32.032	40	32.032	34		32.032	24	32.032	12	32.032	10
32.045	31	32.045	46	32.045	19		32.045	26	32.045	17	32.045	0
32.058	19	32.058	40	32.058	9		32.058	39	32.058	30	32.058	11
32.071	21	32.071	30	32.071	23		32.071	52	32.071	32	32.071	37
32.084	39	32.084	36	32.084	29		32.084	53	32.084	27	32.084	54
32.097	50	32.097	53	32.097	16		32.097	53	32.097	25	32.097	46
32.11	45	32.11	61	32.11	22		32.11	60	32.11	35	32.11	25
32.123	41	32.123	55	32.123	36		32.123	66	32.123	50	32.123	24
32.136	35	32.136	50	32.136	41		32.136	66	32.136	48	32.136	33
32.149	37	32.149	50	32.149	43		32.149	55	32.149	45	32.149	52
32.162	42	32.162	56	32.162	47		32.162	51	32.162	55	32.162	66
32.175	43	32.175	49	32.175	45		32.175	61	32.175	59	32.175	61
32.188	44	32.188	53	32.188	46		32.188	67	32.188	58	32.188	42
32.201	62	32.201	68	32.201	57		32.201	60	32.201	68	32.201	47
32.214	76	32.214	76	32.214	63		32.214	65	32.214	72	32.214	51
32.227	65	32.227	60	32.227	55		32.227	78	32.227	62	32.227	50
32.24	49	32.24	66	32.24	53		32.24	90	32.24	57	32.24	61
32.253	51	32.253	86	32.253	55		32.253	102	32.253	70	32.253	66
32.266	56	32.266	110	32.266	46		32.266	94	32.266	80	32.266	56
32.279	54	32.279	113	32.279	51		32.279	83	32.279	78	32.279	70
32.292	50	32.292	104	32.292	76		32.292	88	32.292	56	32.292	90
32.305	63	32.305	91	32.305	80		32.305	106	32.305	48	32.305	85
32.318	81	32.318	97	32.318	68		32.318	92	32.318	67	32.318	83
32.331	100	32.331	98	32.331	57		32.331	80	32.331	79	32.331	102
32.344	98	32.344	107	32.344	61		32.344	98	32.344	87	32.344	109
32.357	96	32.357	110	32.357	68		32.357	132	32.357	90	32.357	114
32.37	94	32.37	104	32.37	90		32.37	120	32.37	95	32.37	124
32.383	98	32.383	107	32.383	89		32.383	106	32.383	110	32.383	124
32.396	96	32.396	135	32.396	94		32.396	104	32.396	111	32.396	119
32.409	98	32.409	149	32.409	81		32.409	114	32.409	105	32.409	114
32.422	107	32.422	142	32.422	93		32.422	121	32.422	106	32.422	106
32.435	114	32.435	141	32.435	94		32.435	133	32.435	120	32.435	127
32.448	102	32.448	151	32.448	104		32.448	145	32.448	90	32.448	147
32.461	103	32.461	159	32.461	108		32.461	154	32.461	101	32.461	165
32.474	138	32.474	176	32.474	125		32.474	168	32.474	104	32.474	164
32.487	155	32.487	164	32.487	105		32.487	172	32.487	125	32.487	161
32.5	142	32.5	150	32.5	108		32.5	170	32.5	132	32.5	135
32.513	161	32.513	169	32.513	147		32.513	164	32.513	168	32.513	136
32.526	181	32.526	191	32.526	165		32.526	174	32.526	161	32.526	157
32.539	178	32.539	195	32.539	144		32.539	194	32.539	150	32.539	180
32.552	161	32.552	201	32.552	143		32.552	185	32.552	160	32.552	194
32.565	174	32.565	216	32.565	135		32.565	194	32.565	189	32.565	207
32.578	189	32.578	218	32.578	148		32.578	227	32.578	208	32.578	220
32.591	204	32.591	220	32.591	157		32.591	240	32.591	194	32.591	233
32.604	210	32.604	206	32.604	150		32.604	231	32.604	212	32.604	237
32.617	224	32.617	213	32.617	132		32.617	250	32.617	217	32.617	216
32.63	238	32.63	231	32.63	157		32.63	265	32.63	193	32.63	219
32.643	231	32.643	243	32.643	189		32.643	264	32.643	195	32.643	234
32.656	242	32.656	244	32.656	224		32.656	274	32.656	242	32.656	235
32.669	266	32.669	271	32.669	209		32.669	267	32.669	241	32.669	235
32.682	275	32.682	284	32.682	216		32.682	265	32.682	208	32.682	247
32.695	275	32.695	295	32.695	225		32.695	281	32.695	221	32.695	248
32.708	285	32.708	307	32.708	224		32.708	305	32.708	245	32.708	246
32.721	281	32.721	288	32.721	208		32.721	295	32.721	248	32.721	269
32.734	287	32.734	240	32.734	215		32.734	314	32.734	240	32.734	282
32.747	305	32.747	242	32.747	214		32.747	339	32.747	262	32.747	306
32.76	338	32.76	297	32.76	234		32.76	356	32.76	290	32.76	329
32.773	354	32.773	330	32.773	221		32.773	363	32.773	310	32.773	360
32.786	366	32.786	332	32.786	223		32.786	378	32.786	307	32.786	351
32.799	355	32.799	312	32.799	229		32.799	364	32.799	294	32.799	321
32.812	373	32.812	321	32.812	231		32.812	387	32.812	273	32.812	326
32.825	357	32.825	339	32.825	218		32.825	418	32.825	290	32.825	352
32.838	351	32.838	362	32.838	249		32.838	374	32.838	305	32.838	371
32.851	373	32.851	368	32.851	252		32.851	349	32.851	297	32.851	363
32.864	391	32.864	380	32.864	263		32.864	396	32.864	286	32.864	369
32.877	374	32.877	369	32.877	262		32.877	443	32.877	314	32.877	355
32.89	372	32.89	365	32.89	269		32.89	443	32.89	360	32.89	367
32.903	386	32.903	350	32.903	275		32.903	443	32.903	383	32.903	390
32.916	433	32.916	351	32.916	281		32.916	425	32.916	376	32.916	383
32.929	459	32.929	358	32.929	288		32.929	436	32.929	375	32.929	370
32.942	436	32.942	381	32.942	291		32.942	434	32.942	372	32.942	381
32.955	434	32.955	397	32.955	280		32.955	428	32.955	356	32.955	410
32.968	479	32.968	400	32.968	268		32.968	442	32.968	370	32.968	424
32.981	474	32.981	374	32.981	274		32.981	466	32.981	396	32.981	429
32.994	448	32.994	349	32.994	288		32.994	436	32.994	407	32.994	427
33.007	461	33.007	357	33.007	285		33.007	422	33.007	378	33.007	428
33.02	472	33.02	385	33.02	288		33.02	465	33.02	345	33.02	419
33.033	461	33.033	401	33.033	277		33.033	497	33.033	330	33.033	406
33.046	471	33.046	399	33.046	271		33.046	494	33.046	363	33.046	413
33.059	501	33.059	374	33.059	267		33.059	475	33.059	373	33.059	410
33.072	484	33.072	357	33.072	280		33.072	454	33.072	376	33.072	408
33.085	460	33.085	367	33.085	262		33.085	451	33.085	385	33.085	438
33.098	461	33.098	374	33.098	254		33.098	473	33.098	366	33.098	461
33.111	485	33.111	348	33.111	263		33.111	479	33.111	331	33.111	446
33.124	503	33.124	337	33.124	271		33.124	460	33.124	333	33.124	400
33.137	511	33.137	357	33.137	279		33.137	437	33.137	365	33.137	388
33.15	500	33.15	374	33.15	289		33.15	428	33.15	358	33.15	414
33.163	477	33.163	362	33.163	287		33.163	420	33.163	331	33.163	434
33.176	459	33.176	334	33.176	273		33.176	409	33.176	324	33.176	386
33.189	463	33.189	323	33.189	258		33.189	405	33.189	337	33.189	351
33.202	480	33.202	330	33.202	262		33.202	411	33.202	329	33.202	367
33.215	470	33.215	325	33.215	271		33.215	411	33.215	312	33.215	381
33.228	459	33.228	315	33.228	258		33.228	395	33.228	308	33.228	368
33.241	472	33.241	320	33.241	231		33.241	379	33.241	311	33.241	370
33.254	474	33.254	324	33.254	218		33.254	366	33.254	308	33.254	372
33.267	448	33.267	311	33.267	219		33.267	360	33.267	297	33.267	355
33.28	430	33.28	296	33.28	233		33.28	341	33.28	291	33.28	345
33.293	423	33.293	293	33.293	240		33.293	319	33.293	282	33.293	336
33.306	407	33.306	285	33.306	227		33.306	307	33.306	268	33.306	325
33.319	387	33.319	269	33.319	211		33.319	307	33.319	249	33.319	321
33.332	378	33.332	260	33.332	214		33.332	317	33.332	236	33.332	310
33.345	381	33.345	252	33.345	236		33.345	308	33.345	243	33.345	293
33.358	370	33.358	244	33.358	233		33.358	293	33.358	242	33.358	288
33.371	347	33.371	246	33.371	205		33.371	289	33.371	221	33.371	273
33.384	334	33.384	252	33.384	183		33.384	299	33.384	209	33.384	264
33.397	339	33.397	254	33.397	179		33.397	286	33.397	204	33.397	265
33.41	344	33.41	258	33.41	186		33.41	258	33.41	201	33.41	242
33.423	344	33.423	254	33.423	190		33.423	237	33.423	214	33.423	200
33.436	329	33.436	231	33.436	168		33.436	245	33.436	232	33.436	183
33.449	309	33.449	204	33.449	161		33.449	250	33.449	224	33.449	198
33.462	283	33.462	201	33.462	178		33.462	233	33.462	208	33.462	231
33.475	269	33.475	224	33.475	168		33.475	221	33.475	189	33.475	238
33.488	255	33.488	225	33.488	139		33.488	217	33.488	175	33.488	221
33.501	234	33.501	203	33.501	131		33.501	215	33.501	168	33.501	204
33.514	214	33.514	189	33.514	133		33.514	200	33.514	169	33.514	203
33.527	215	33.527	196	33.527	130		33.527	181	33.527	160	33.527	199
33.54	212	33.54	169	33.54	117		33.54	172	33.54	157	33.54	197
33.553	208	33.553	133	33.553	108		33.553	162	33.553	144	33.553	174
33.566	211	33.566	131	33.566	111		33.566	152	33.566	123	33.566	159
33.579	209	33.579	140	33.579	112		33.579	163	33.579	102	33.579	156
33.592	195	33.592	141	33.592	84		33.592	160	33.592	117	33.592	153
33.605	187	33.605	142	33.605	81		33.605	125	33.605	153	33.605	132
33.618	181	33.618	157	33.618	91		33.618	91	33.618	144	33.618	120
33.631	167	33.631	134	33.631	102		33.631	117	33.631	98	33.631	113
33.644	160	33.644	112	33.644	88		33.644	133	33.644	90	33.644	115
33.657	164	33.657	110	33.657	78		33.657	121	33.657	123	33.657	113
[truncated: 3,564 more rows]

## Sheet: Supplementary Figure 8
Energy	Counts
0	0
5	0
10	0
15	0
20	0
[truncated: 4,091 more rows]

[truncated: 18 more sheets: Supplementary Figure 9, Supplementary Figure 10, Supplementary Figure 11, Supplementary Figure 12, Supplementary Figure 13, Supplementary Figure 14, Supplementary Figure 15, Supplementary Figure 16, Supplementary Figure 17, Supplementary Figure 18, Supplementary Figure 19, Supplementary Figure 20, Supplementary Figure 21, Supplementary Figure 22, Supplementary Figure 23, Supplementary Figure 25, Supplementary Figure 26, Supplementary Figure 31]
